# Supplementary material for: The Golgi vesicle tether p115 can bind directly to the ER exit site organiser Sec16A
Source: J Cell Sci. Author manuscript; Available in PMC 2026 Aug 3. (PMC7619307; doi:10.1242/jcs.264894)
Supplement: Table S1 [file EMS217163-supplement-Table_S1.xlsx]

## Sheet: Fig 1E p115-GFP vs GFP
Table S1. Mass spectrometry data shown in volcano plots
Gene	log2 p115-GFP/GFP	p115-GFP/GFP p.adj	minusLog10 p value
AKAP9	9.01	6.89e-14	13.1618
CDK5RAP2	8.72	6.89e-14	13.1618
PCNT	8.59	6.89e-14	13.1618
PCM1	8.47	6.89e-14	13.1618
GORASP1	7.32	0.000116	3.93554
SEC16A	7.04	6.89e-14	13.1618
USO1	6.71	6.89e-14	13.1618
SEC13	6.56	1.76e-10	9.75449
FAM83H	5.82	0.00246	2.60906
PDE4DIP	5.53	0.000548	3.26122
SLC30A5	5.19	0.605	0.218245
CEP131	5.16	5.8e-05	4.23657
GOLGA2	5.16	6.92e-05	4.15989
CEP350	4.99	0.0539	1.26841
ZFPL1	4.89	0.683	0.165579
CHCHD3	4.76	0.00109	2.96257
UBR2	4.73	0.626	0.203426
SEC22B	4.67	0.154	0.812479
SEC22A	4.6	0.492	0.308035
SLC35E1	4.34	0.817	0.0877779
TMED4	4.21	0.633	0.198596
PRKACA	4.13	0.0333	1.47756
MIB1	4.01	0.00577	2.23882
PRKAR2B	4.01	0.0491	1.30892
PRKAR2A	4	6.02e-05	4.2204
KIF7	3.99	0.121	0.917215
EI24	3.81	0.29	0.537602
GORASP2	3.78	0.634	0.197911
TMED1	3.77	0.602	0.220404
B3GALT6	3.77	0.714	0.146302
BTBD3	3.76	0.0176	1.75449
FAM162A	3.72	0.289	0.539102
CLPB	3.65	0.0159	1.7986
CEP250	3.49	0.212	0.673664
VAMP7	3.41	0.137	0.863279
CLTA	3.4	0.108	0.966576
SEC11A	3.39	0.694	0.158641
CSNK1A1	3.38	0.00867	2.06198
GORAB	3.37	0.353	0.452225
HS2ST1	3.35	0.844	0.0736576
FUT8	3.31	0.784	0.105684
RAB39B	3.26	0.328	0.484126
ARL8B	3.26	0.577	0.238824
PIGG	3.23	0.162	0.790485
HAX1	3.23	0.647	0.189096
ATP5D	3.16	0.824	0.0840728
BAG2	3.15	0.0107	1.97062
FOPNL	3.11	0.0106	1.97469
BTBD6	3.1	0.124	0.906578
SLC35B2	3.1	0.853	0.069051
BLZF1	3.09	0.827	0.0824945
CDIPT	3.07	0.357	0.447332
RAB9A	3.06	0.0333	1.47756
SYNGR2	3.01	0.408	0.38934
CCNJ	2.96	0.511	0.291579
ALDH3A2	2.96	0.672	0.172631
RABL3	2.95	0.607	0.216811
B3GAT3	2.94	0.741	0.130182
EIF2B4	2.94	0.873	0.0589858
ATP5I	2.89	0.583	0.234331
P0DP25	2.84	0.682	0.166216
SIAH1	2.79	0.38	0.420216
RAB24	2.77	0.0418	1.37882
UBR4	2.77	0.66	0.180456
USMG5	2.76	0.738	0.131944
OSTC	2.75	0.793	0.100727
GOLGA3	2.73	0.682	0.166216
GOSR1	2.73	0.728	0.137869
SKP1	2.73	0.815	0.0888424
UQCRFS1	2.72	0.768	0.114639
TRIM27	2.69	0.321	0.493495
UBL4A	2.69	0.772	0.112383
CEP72	2.66	0.181	0.742321
TM9SF4	2.66	0.922	0.0352691
C10orf35	2.62	0.718	0.143876
GOLGB1	2.61	0.295	0.530178
GPX8	2.6	0.261	0.583359
PTGES2	2.6	0.657	0.182435
RPS27A	2.59	0.00327	2.48545
DAD1	2.59	0.719	0.143271
C14orf166	2.58	0.0366	1.43652
CLINT1	2.58	0.615	0.211125
TPD52L2	2.57	0.336	0.473661
FKRP	2.57	0.807	0.0931265
RAC1	2.57	0.823	0.0846002
TM9SF1	2.56	0.917	0.0376307
TMED2	2.55	0.903	0.0443122
DNAJA3	2.54	0.54	0.267606
CLTC	2.53	0.0753	1.12321
CEP290	2.53	0.759	0.119758
FAM20B	2.53	0.871	0.0599818
NT5C3A	2.51	0.254	0.595166
VMA21	2.5	0.736	0.133122
CEP120	2.5	0.846	0.0726296
SNRPA1	2.49	0.754	0.122629
SDF2L1	2.49	0.77	0.113509
TMEM192	2.48	0.215	0.667562
MGAT2	2.48	0.909	0.0414361
PGAM5	2.47	0.0866	1.06248
NDUFAF4	2.47	0.618	0.209012
GRPEL1	2.46	0.244	0.61261
KIAA2013	2.46	0.878	0.0565055
MYL12A	2.44	0.69	0.161151
TFAM	2.42	0.83	0.0809219
SLC39A14	2.41	0.919	0.0366845
SIGMAR1	2.37	0.886	0.0525663
RAB32	2.36	0.337	0.47237
RPL14	2.35	0.802	0.0958256
CYC1	2.34	0.796	0.0990869
PAM16	2.33	0.855	0.0680339
YME1L1	2.32	0.79	0.102373
PRKACB	2.31	0.545	0.263603
LIN7C	2.3	0.831	0.080399
HSPB1	2.29	0.504	0.297569
VKORC1	2.29	0.81	0.091515
QPCTL	2.29	0.871	0.0599818
CYB5R1	2.28	0.553	0.257275
B4GAT1	2.28	0.789	0.102923
ZDHHC17	2.27	0.896	0.047692
TIMM23	2.26	0.834	0.0788339
RALA	2.24	0.527	0.278189
SSSCA1	2.24	0.718	0.143876
TMED7	2.23	0.884	0.0535477
HSD17B11	2.22	0.699	0.155523
RAB2A	2.22	0.742	0.129596
TOMM20	2.21	0.871	0.0599818
RAB12	2.2	0.579	0.237321
RAB5A	2.19	0.563	0.249492
STX5	2.19	0.856	0.0675262
NLRX1	2.18	0.415	0.381952
ABHD6	2.18	0.755	0.122053
RAB6B	2.17	0.284	0.546682
TPD52	2.16	0.503	0.298432
HIST2H3A	2.16	0.921	0.0357404
TMEM70	2.15	0.32	0.49485
EIF6	2.14	0.0915	1.03858
SCO1	2.14	0.801	0.0963675
POLDIP2	2.12	0.276	0.559091
ARL1	2.12	0.877	0.0570004
GALNT7	2.11	0.844	0.0736576
ERGIC1	2.1	0.754	0.122629
LGALS3BP	2.09	0.689	0.161781
PPIB	2.09	0.769	0.114074
PGRMC1	2.08	0.204	0.69037
NDUFB9	2.08	0.725	0.139662
COA3	2.07	0.893	0.0491485
RAB6A	2.06	0.202	0.694649
PIBF1	2.05	0.704	0.152427
MGAT1	2.05	0.75	0.124939
EMC3	2.03	0.788	0.103474
COX5B	2.03	0.89	0.05061
HMOX1	2.01	0.347	0.459671
CDK2	2	0.522	0.282329
MRPL11	1.98	0.556	0.254925
TMED3	1.98	0.897	0.0472076
BNIP1	1.97	0.396	0.402305
TMEM109	1.97	0.936	0.0287242
DCK	1.96	0.799	0.0974532
APOO	1.96	0.915	0.0385789
GALNT2	1.95	0.893	0.0491485
LAMTOR1	1.94	0.868	0.0614803
PLXNA1	1.93	0.388	0.411168
METTL7A	1.93	0.642	0.192465
KRTCAP2	1.92	0.349	0.457175
NAPA	1.92	0.452	0.344862
RAB1A	1.9	0.742	0.129596
RPL34	1.9	0.856	0.0675262
STX10	1.89	0.769	0.114074
PRAF2	1.89	0.881	0.0550241
MOB4	1.88	0.684	0.164944
SLC27A2	1.87	0.866	0.0624821
SSR3	1.87	0.886	0.0525663
UBXN4	1.86	0.849	0.0710923
HINT3	1.85	0.658	0.181774
STX17	1.85	0.771	0.112946
CEP68	1.84	0.793	0.100727
GALNT1	1.84	0.91	0.0409586
PSMB4	1.83	0.66	0.180456
CNOT11	1.82	0.884	0.0535477
TPM4	1.81	0.939	0.0273344
TMEM230	1.8	0.83	0.0809219
TMED10	1.8	0.864	0.0634863
TMED9	1.79	0.902	0.0447935
TXNDC17	1.78	0.895	0.048177
TM9SF3	1.78	0.9	0.0457575
ANKRD46	1.77	0.784	0.105684
NDUFV2	1.77	0.816	0.0883098
RPS8	1.77	0.858	0.0665127
RPL32	1.77	0.92	0.0362122
RPL36	1.75	0.898	0.0467237
RER1	1.75	0.922	0.0352691
LRRC59	1.74	0.379	0.421361
STX8	1.74	0.732	0.135489
RAB4A	1.74	0.75	0.124939
ARPC4	1.74	0.914	0.0390538
RPS25	1.73	0.47	0.327902
PSMB1	1.71	0.69	0.161151
CAPNS1	1.71	0.706	0.151195
PFDN5	1.7	0.871	0.0599818
LAMP2	1.7	0.89	0.05061
LMF2	1.7	0.916	0.0381045
DNAJB6	1.69	0.313	0.504456
SEC24B	1.68	0.795	0.0996329
SRP19	1.68	0.866	0.0624821
RPL13	1.68	0.888	0.051587
PFDN2	1.67	0.899	0.0462403
GLB1	1.65	0.847	0.0721166
RPL19	1.65	0.924	0.034328
MRPS16	1.64	0.669	0.174574
CCDC61	1.64	0.685	0.164309
CCDC138	1.64	0.868	0.0614803
MYL6	1.64	0.885	0.0530567
LMAN1	1.64	0.888	0.051587
TMED5	1.63	0.766	0.115771
CHP1	1.63	0.773	0.111821
RPL35A	1.62	0.381	0.419075
PPOX	1.62	0.662	0.179142
NDUFB10	1.62	0.753	0.123205
CTSA	1.62	0.857	0.0670192
SCFD1	1.62	0.862	0.0644927
SNAP23	1.62	0.88	0.0555173
HIST1H1C	1.62	0.882	0.0545314
RAB8A	1.61	0.903	0.0443122
SURF4	1.61	0.92	0.0362122
MLEC	1.6	0.592	0.227678
SNRPN	1.6	0.878	0.0565055
RAB14	1.59	0.278	0.555955
YIPF4	1.59	0.901	0.0452752
VBP1	1.58	0.868	0.0614803
SNAPIN	1.58	0.903	0.0443122
STMN2	1.57	0.888	0.051587
COX5A	1.56	0.799	0.0974532
OCIAD1	1.56	0.864	0.0634863
NDUFA8	1.56	0.868	0.0614803
ARHGDIA	1.56	0.921	0.0357404
ASPH	1.55	0.749	0.125518
OFD1	1.55	0.816	0.0883098
HERC2	1.55	0.854	0.0685421
CYB5B	1.55	0.909	0.0414361
RPL22L1	1.55	0.936	0.0287242
PIP	1.55	0.938	0.0277972
DHRS7B	1.54	0.78	0.107905
COPZ1	1.54	0.917	0.0376307
SRPRB	1.53	0.525	0.279841
TMX2	1.52	0.369	0.432974
UCHL1	1.52	0.904	0.0438316
RAB5C	1.51	0.159	0.798603
JAM3	1.51	0.912	0.0400052
EMC4	1.51	0.912	0.0400052
RPLP2	1.5	0.881	0.0550241
ABHD12	1.49	0.818	0.0872467
LMAN2	1.49	0.92	0.0362122
PSMA7	1.48	0.62	0.207608
SSX2IP	1.48	0.831	0.080399
DPM1	1.47	0.609	0.215383
CSTB	1.47	0.943	0.0254883
RAB23	1.46	0.81	0.091515
TMEM106B	1.46	0.83	0.0809219
NDUFS8	1.46	0.925	0.0338583
PTPMT1	1.45	0.709	0.149354
MIEF1	1.45	0.885	0.0530567
OIP5	1.45	0.924	0.034328
DNAJB12	1.44	0.801	0.0963675
FAM3C	1.44	0.871	0.0599818
ATP5F1	1.43	0.559	0.252588
VPS13C	1.42	0.823	0.0846002
UQCRB	1.42	0.913	0.0395292
RAB11B	1.41	0.615	0.211125
PLD3	1.41	0.861	0.0649968
RAB1B	1.4	0.901	0.0452752
DHCR24	1.4	0.925	0.0338583
YIF1B	1.4	0.943	0.0254883
ATP5O	1.39	0.573	0.241845
MXRA7	1.39	0.887	0.0520764
ERGIC3	1.39	0.926	0.033389
C8orf33	1.38	0.688	0.162412
MRPL13	1.37	0.936	0.0287242
HSPA6	1.37	0.938	0.0277972
PGRMC2	1.36	0.822	0.0851282
SRP14	1.36	0.914	0.0390538
CANT1	1.36	0.937	0.0282604
DNAJB1	1.35	0.922	0.0352691
TRAPPC4	1.34	0.745	0.127844
SMN1	1.34	0.901	0.0452752
KCTD6	1.34	0.934	0.0296531
HACD3	1.33	0.819	0.0867161
SLC25A22	1.33	0.87	0.0604807
MRPL45	1.33	0.898	0.0467237
CYB5R3	1.32	0.811	0.0909791
MRPL14	1.32	0.908	0.0419142
RPS4X	1.31	0.718	0.143876
GLRX5	1.31	0.941	0.0264104
MTPN	1.3	0.936	0.0287242
ENPP1	1.29	0.919	0.0366845
DCAKD	1.29	0.945	0.0245682
COPE	1.28	0.813	0.0899095
RDH14	1.28	0.884	0.0535477
MIS18A	1.28	0.915	0.0385789
PSMD10	1.28	0.926	0.033389
HSPE1	1.28	0.936	0.0287242
YIF1A	1.28	0.942	0.0259491
SERPINB3	1.28	0.946	0.0241089
NFU1	1.28	0.95	0.0222764
RAB10	1.27	0.638	0.195179
MAGED1	1.27	0.769	0.114074
CA2	1.27	0.914	0.0390538
ATP2B4	1.27	0.918	0.0371573
NDUFA2	1.27	0.931	0.0310503
EMD	1.26	0.776	0.110138
HUWE1	1.26	0.85	0.0705811
GLT8D1	1.26	0.921	0.0357404
HSPA1B	1.25	0.598	0.223299
PPT1	1.25	0.796	0.0990869
NDUFAF3	1.25	0.906	0.0428718
RAB2B	1.25	0.917	0.0376307
HSPA8	1.24	0.574	0.241088
PLSCR1	1.24	0.897	0.0472076
FLYWCH2	1.24	0.906	0.0428718
DPM3	1.24	0.912	0.0400052
DYNLL1	1.24	0.943	0.0254883
NDUFS2	1.23	0.675	0.170696
HOOK1	1.23	0.866	0.0624821
MPZL1	1.23	0.902	0.0447935
MOGS	1.22	0.845	0.0731433
NTPCR	1.22	0.924	0.034328
PSMD9	1.22	0.935	0.0291884
TMUB1	1.21	0.908	0.0419142
RAB7A	1.2	0.501	0.300162
SNAP29	1.2	0.778	0.10902
PSMD7	1.2	0.796	0.0990869
AUP1	1.2	0.925	0.0338583
VTI1B	1.19	0.85	0.0705811
AK2	1.19	0.887	0.0520764
RPL28	1.19	0.921	0.0357404
LMAN2L	1.19	0.923	0.0347983
TMX1	1.18	0.699	0.155523
TMCO1	1.18	0.93	0.0315171
GSDMA	1.17	0.919	0.0366845
EXT2	1.17	0.925	0.0338583
MRPL49	1.17	0.929	0.0319843
TUBA1C	1.17	0.936	0.0287242
UCK2	1.17	0.937	0.0282604
YWHAH	1.16	0.709	0.149354
RPL22	1.16	0.915	0.0385789
ATAD3B	1.16	0.92	0.0362122
ERGIC2	1.16	0.946	0.0241089
CMBL	1.15	0.735	0.133713
ARL8A	1.15	0.855	0.0680339
CIAO1	1.15	0.898	0.0467237
SDHB	1.14	0.807	0.0931265
ARL6IP5	1.14	0.904	0.0438316
RPS28	1.14	0.941	0.0264104
CCS	1.14	0.941	0.0264104
PEBP1	1.13	0.925	0.0338583
PSMA6	1.12	0.76	0.119186
SFXN1	1.12	0.783	0.106238
RAB18	1.12	0.8	0.09691
SRSF3	1.12	0.926	0.033389
SLC25A3	1.12	0.932	0.0305841
DNAJA1	1.1	0.748	0.126098
ATP2C1	1.1	0.944	0.025028
MED4	1.1	0.948	0.0231917
ATP5H	1.09	0.816	0.0883098
PIGS	1.09	0.847	0.0721166
TRABD	1.09	0.848	0.0716041
COQ3	1.09	0.92	0.0362122
DHRS7	1.09	0.923	0.0347983
MMGT1	1.09	0.931	0.0310503
SEC23A	1.08	0.764	0.116907
TMEM43	1.08	0.831	0.080399
MMAB	1.08	0.937	0.0282604
PDF	1.07	0.876	0.0574959
SDCBP	1.07	0.896	0.047692
RPL15	1.07	0.93	0.0315171
TMEM33	1.06	0.699	0.155523
CYP51A1	1.06	0.847	0.0721166
SRPR	1.06	0.917	0.0376307
RANBP1	1.06	0.932	0.0305841
LYPLA1	1.05	0.874	0.0584886
CENPM	1.05	0.944	0.025028
SNRPD3	1.04	0.899	0.0462403
MRPS23	1.03	0.863	0.0639892
BYSL	1.03	0.906	0.0428718
RDH13	1.03	0.921	0.0357404
GAK	1.03	0.925	0.0338583
TUBB6	1.03	0.928	0.032452
MAD2L1	1.02	0.754	0.122629
ADCK3	1.02	0.885	0.0530567
ERH	1.02	0.912	0.0400052
PSMB7	1.01	0.876	0.0574959
TXNDC15	1.01	0.904	0.0438316
CCDC14	1.01	0.906	0.0428718
CD320	1.01	0.911	0.0404816
RQCD1	1	0.873	0.0589858
RPL10	1	0.926	0.033389
PFDN1	1	0.947	0.02365
NDUFS3	0.998	0.894	0.0486625
TPGS1	0.989	0.921	0.0357404
DHCR7	0.981	0.912	0.0400052
RPL23A	0.98	0.88	0.0555173
PSMA3	0.977	0.82	0.0861861
TIMM50	0.976	0.866	0.0624821
GEMIN2	0.974	0.919	0.0366845
HMMR	0.97	0.867	0.0619809
ARL15	0.97	0.932	0.0305841
TSPAN6	0.968	0.918	0.0371573
PUS1	0.966	0.868	0.0614803
MT-CO2	0.962	0.901	0.0452752
UBIAD1	0.957	0.954	0.0204516
UBE2M	0.946	0.931	0.0310503
CERS2	0.945	0.937	0.0282604
SYNGR1	0.944	0.94	0.0268721
SCAMP1	0.941	0.945	0.0245682
FAF2	0.94	0.89	0.05061
FECH	0.94	0.923	0.0347983
SPCS2	0.938	0.867	0.0619809
SNRPB2	0.935	0.922	0.0352691
CACYBP	0.933	0.849	0.0710923
SFXN4	0.932	0.923	0.0347983
RAB13	0.931	0.834	0.0788339
SCAMP3	0.931	0.862	0.0644927
INO80C	0.927	0.938	0.0277972
SLC25A10	0.927	0.945	0.0245682
ITPA	0.927	0.953	0.0209071
SUB1	0.925	0.941	0.0264104
PCYOX1	0.923	0.926	0.033389
S100A8	0.921	0.957	0.0190881
RPL24	0.919	0.915	0.0385789
TEX264	0.917	0.881	0.0550241
HSPA13	0.917	0.934	0.0296531
PTRH2	0.917	0.941	0.0264104
APOA1BP	0.911	0.952	0.0213631
ATP5L	0.909	0.908	0.0419142
ATP1B3	0.908	0.805	0.0942041
COX4I1	0.908	0.922	0.0352691
GLB1L2	0.908	0.943	0.0254883
TOMM40	0.907	0.934	0.0296531
SEC61A1	0.905	0.774	0.111259
AP1S1	0.896	0.91	0.0409586
STX7	0.894	0.861	0.0649968
SLC25A1	0.893	0.934	0.0296531
PSMA4	0.892	0.831	0.080399
CLPTM1	0.892	0.924	0.034328
SLC25A11	0.89	0.879	0.0560111
IGF2R	0.888	0.87	0.0604807
SPCS3	0.883	0.926	0.033389
ARPC2	0.878	0.947	0.02365
SET	0.875	0.951	0.0218195
VAMP3	0.873	0.87	0.0604807
NDUFA5	0.872	0.88	0.0555173
DDOST	0.865	0.856	0.0675262
MRPL39	0.864	0.933	0.0301184
VAPA	0.859	0.888	0.051587
CEP55	0.856	0.936	0.0287242
TIMMDC1	0.856	0.945	0.0245682
RPL18	0.854	0.943	0.0254883
MRPL22	0.848	0.917	0.0376307
KEAP1	0.848	0.948	0.0231917
AKAP8L	0.837	0.897	0.0472076
WDR61	0.834	0.926	0.033389
POLR2E	0.828	0.932	0.0305841
NUDT5	0.827	0.897	0.0472076
USE1	0.823	0.92	0.0362122
PMF1	0.818	0.918	0.0371573
PYCR2	0.818	0.93	0.0315171
CUX1	0.817	0.957	0.0190881
RPL7A	0.815	0.946	0.0241089
ITPK1	0.814	0.94	0.0268721
RPS3A	0.811	0.865	0.0629839
FAM213A	0.811	0.935	0.0291884
MRPS25	0.807	0.916	0.0381045
FDFT1	0.806	0.92	0.0362122
RPL6	0.806	0.952	0.0213631
STX18	0.803	0.929	0.0319843
LCLAT1	0.803	0.944	0.025028
DNAJA2	0.8	0.86	0.0655015
PSMA1	0.791	0.882	0.0545314
MAPRE1	0.789	0.926	0.033389
CPT2	0.788	0.936	0.0287242
UBE2N	0.785	0.947	0.02365
P0DPI2	0.78	0.953	0.0209071
DENR	0.778	0.952	0.0213631
UBE2D3	0.777	0.956	0.0195421
PCMT1	0.774	0.949	0.0227338
RPS14	0.771	0.848	0.0716041
TRMT112	0.771	0.956	0.0195421
NDUFAF2	0.766	0.899	0.0462403
RAB3D	0.759	0.925	0.0338583
GNB1	0.758	0.887	0.0520764
UBQLN2	0.757	0.945	0.0245682
PRDX5	0.755	0.948	0.0231917
HDAC1	0.755	0.951	0.0218195
RAB21	0.754	0.822	0.0851282
PARK7	0.754	0.899	0.0462403
NSDHL	0.754	0.908	0.0419142
TMF1	0.751	0.944	0.025028
HNRNPH1	0.748	0.926	0.033389
DHODH	0.748	0.936	0.0287242
RPS9	0.745	0.92	0.0362122
CISD2	0.736	0.901	0.0452752
CACHD1	0.736	0.913	0.0395292
HAUS1	0.736	0.92	0.0362122
TMEM65	0.735	0.922	0.0352691
ATL2	0.734	0.938	0.0277972
SSR4	0.733	0.932	0.0305841
SCPEP1	0.733	0.948	0.0231917
MON2	0.73	0.914	0.0390538
ATP5C1	0.73	0.921	0.0357404
PSMB6	0.719	0.904	0.0438316
ERLIN1	0.718	0.931	0.0310503
ARMC6	0.717	0.937	0.0282604
UQCRC1	0.714	0.943	0.0254883
PSMD8	0.713	0.937	0.0282604
RDH11	0.712	0.913	0.0395292
MTDH	0.71	0.89	0.05061
YRDC	0.71	0.956	0.0195421
MRPS9	0.709	0.939	0.0273344
CYB5A	0.706	0.909	0.0414361
PREB	0.705	0.936	0.0287242
EXOSC4	0.705	0.943	0.0254883
RPL10A	0.701	0.899	0.0462403
LBR	0.696	0.943	0.0254883
GRB2	0.695	0.933	0.0301184
TRAPPC3	0.694	0.946	0.0241089
STX4	0.691	0.941	0.0264104
ERP44	0.686	0.946	0.0241089
RPL26	0.68	0.932	0.0305841
DCTPP1	0.677	0.956	0.0195421
PSMC4	0.676	0.924	0.034328
RAN	0.676	0.928	0.032452
LPCAT1	0.675	0.933	0.0301184
RHOB	0.673	0.914	0.0390538
C11orf49	0.673	0.933	0.0301184
AKAP12	0.671	0.933	0.0301184
COX17	0.671	0.96	0.0177288
PXMP2	0.67	0.941	0.0264104
MRPL48	0.667	0.941	0.0264104
STX12	0.661	0.928	0.032452
EMC2	0.657	0.956	0.0195421
RPS6	0.655	0.947	0.02365
NDRG3	0.652	0.936	0.0287242
HCCS	0.648	0.942	0.0259491
RPL23	0.647	0.907	0.0423927
F11R	0.647	0.939	0.0273344
UBE2J1	0.644	0.936	0.0287242
PSMB2	0.643	0.907	0.0423927
ATAD3A	0.639	0.931	0.0310503
RPS2	0.638	0.913	0.0395292
BET1L	0.638	0.955	0.0199966
BRI3BP	0.637	0.943	0.0254883
GLCE	0.637	0.95	0.0222764
HSPBP1	0.632	0.906	0.0428718
MAN2A1	0.63	0.954	0.0204516
CCDC47	0.629	0.904	0.0438316
CHMP1A	0.628	0.951	0.0218195
TAGLN2	0.625	0.945	0.0245682
ATP6AP2	0.623	0.933	0.0301184
RPL27A	0.622	0.951	0.0218195
PRDX3	0.617	0.914	0.0390538
SEC62	0.613	0.938	0.0277972
CSNK1E	0.612	0.944	0.025028
SNRPD2	0.612	0.947	0.02365
CHMP6	0.611	0.929	0.0319843
RTN4	0.611	0.954	0.0204516
ABHD10	0.608	0.953	0.0209071
ACAD9	0.608	0.956	0.0195421
RPL21	0.605	0.958	0.0186345
IRS4	0.603	0.925	0.0338583
MRPL19	0.603	0.941	0.0264104
DYNLL2	0.601	0.956	0.0195421
GALNT16	0.6	0.952	0.0213631
RPL13A	0.598	0.943	0.0254883
TOR1AIP2	0.591	0.95	0.0222764
LSM12	0.59	0.96	0.0177288
HSDL1	0.587	0.931	0.0310503
ARCN1	0.585	0.937	0.0282604
PITPNB	0.58	0.921	0.0357404
TECR	0.579	0.95	0.0222764
P03243	0.579	0.96	0.0177288
HLA-A	0.577	0.93	0.0315171
ATP6V1C1	0.577	0.942	0.0259491
VAPB	0.575	0.922	0.0352691
RPS27	0.575	0.929	0.0319843
POLR1C	0.575	0.952	0.0213631
INTS1	0.571	0.955	0.0199966
APMAP	0.569	0.942	0.0259491
DDRGK1	0.568	0.933	0.0301184
TPP1	0.568	0.946	0.0241089
ODR4	0.568	0.957	0.0190881
TMLHE	0.567	0.961	0.0172766
NME3	0.566	0.953	0.0209071
TBL2	0.564	0.904	0.0438316
MRPL38	0.564	0.951	0.0218195
ALG5	0.563	0.938	0.0277972
MDN1	0.563	0.958	0.0186345
GBF1	0.561	0.938	0.0277972
ELMOD2	0.561	0.947	0.02365
GLO1	0.559	0.952	0.0213631
YWHAG	0.557	0.921	0.0357404
TOMM22	0.556	0.94	0.0268721
ATP5A1	0.554	0.909	0.0414361
FASTKD5	0.554	0.936	0.0287242
HM13	0.549	0.95	0.0222764
TIMM44	0.547	0.912	0.0400052
PHKG2	0.547	0.94	0.0268721
RPL7	0.544	0.931	0.0310503
PSMD14	0.539	0.92	0.0362122
RFC5	0.538	0.952	0.0213631
STXBP3	0.535	0.944	0.025028
ISCA2	0.535	0.959	0.0181814
HAUS4	0.529	0.957	0.0190881
NEURL4	0.526	0.949	0.0227338
DNAJC19	0.526	0.958	0.0186345
AGPS	0.524	0.952	0.0213631
M6PR	0.522	0.948	0.0231917
HIST1H2BL	0.522	0.955	0.0199966
TUBA1B	0.521	0.946	0.0241089
FAR1	0.519	0.944	0.025028
RPS11	0.518	0.928	0.032452
SACM1L	0.517	0.942	0.0259491
PPP6C	0.516	0.952	0.0213631
PON2	0.515	0.953	0.0209071
SEC23B	0.513	0.921	0.0357404
CD47	0.512	0.933	0.0301184
VAT1	0.511	0.947	0.02365
TMEM9	0.509	0.954	0.0204516
NDUFA12	0.505	0.952	0.0213631
RAB5B	0.499	0.951	0.0218195
TAMM41	0.498	0.954	0.0204516
GLMN	0.497	0.953	0.0209071
GNAQ	0.496	0.95	0.0222764
PSMD13	0.489	0.927	0.0329203
RPL11	0.489	0.934	0.0296531
SAR1A	0.487	0.929	0.0319843
MARCKSL1	0.487	0.95	0.0222764
POR	0.485	0.925	0.0338583
TM9SF2	0.484	0.948	0.0231917
MAGT1	0.483	0.952	0.0213631
DCAF7	0.482	0.947	0.02365
RPS5	0.481	0.938	0.0277972
SRM	0.48	0.947	0.02365
COPS3	0.48	0.95	0.0222764
ELAVL1	0.479	0.948	0.0231917
GOLGA4	0.478	0.935	0.0291884
FKBP8	0.478	0.953	0.0209071
EXTL2	0.477	0.958	0.0186345
PA2G4	0.474	0.957	0.0190881
DCUN1D5	0.474	0.96	0.0177288
SSR1	0.472	0.961	0.0172766
CDKAL1	0.471	0.947	0.02365
DNAJC9	0.471	0.958	0.0186345
ETFDH	0.47	0.951	0.0218195
GOLM1	0.469	0.956	0.0195421
PSMD12	0.468	0.949	0.0227338
PIGT	0.468	0.957	0.0190881
MRPL18	0.467	0.955	0.0199966
SEC24A	0.466	0.938	0.0277972
KCTD12	0.466	0.957	0.0190881
GDPD1	0.465	0.95	0.0222764
EMC8	0.464	0.961	0.0172766
MVB12A	0.463	0.947	0.02365
GET4	0.462	0.95	0.0222764
RPN2	0.46	0.935	0.0291884
UBE2C	0.46	0.959	0.0181814
NDUFS7	0.458	0.936	0.0287242
SCRIB	0.457	0.957	0.0190881
MTX1	0.452	0.934	0.0296531
SDK2	0.452	0.954	0.0204516
RNF114	0.443	0.957	0.0190881
PSMD11	0.438	0.937	0.0282604
PRDX6	0.436	0.937	0.0282604
RPS19	0.428	0.938	0.0277972
TBC1D31	0.422	0.948	0.0231917
ATP5B	0.42	0.938	0.0277972
WNK1	0.419	0.958	0.0186345
MRPL12	0.419	0.962	0.0168249
SLC25A5	0.416	0.956	0.0195421
CAD	0.415	0.932	0.0305841
RPS18	0.41	0.939	0.0273344
SLC25A12	0.409	0.941	0.0264104
VDAC2	0.407	0.955	0.0199966
ADO	0.406	0.957	0.0190881
GOLIM4	0.406	0.96	0.0177288
ZMPSTE24	0.405	0.953	0.0209071
SCCPDH	0.402	0.954	0.0204516
TMPO	0.399	0.946	0.0241089
ATG9A	0.397	0.951	0.0218195
ECM29	0.388	0.94	0.0268721
MTX2	0.388	0.956	0.0195421
YEATS4	0.388	0.959	0.0181814
EMC7	0.386	0.959	0.0181814
EIF5A	0.385	0.96	0.0177288
SLC7A5	0.384	0.943	0.0254883
HEATR1	0.382	0.945	0.0245682
CEP95	0.382	0.954	0.0204516
UFSP2	0.376	0.959	0.0181814
ATP13A1	0.375	0.943	0.0254883
ADAM9	0.373	0.945	0.0245682
RANBP2	0.371	0.95	0.0222764
UCKL1	0.368	0.953	0.0209071
APRT	0.364	0.96	0.0177288
YWHAB	0.363	0.945	0.0245682
BSG	0.362	0.942	0.0259491
ACSL3	0.362	0.949	0.0227338
WASH6P	0.36	0.943	0.0254883
IKBIP	0.36	0.954	0.0204516
TRIM32	0.358	0.959	0.0181814
NUP43	0.353	0.954	0.0204516
RPS16	0.352	0.941	0.0264104
ERLIN2	0.351	0.943	0.0254883
SPTLC2	0.351	0.959	0.0181814
MIA3	0.347	0.944	0.025028
PTPN1	0.347	0.953	0.0209071
NRAS	0.343	0.946	0.0241089
OXA1L	0.342	0.953	0.0209071
SLC25A6	0.342	0.959	0.0181814
AIFM1	0.337	0.944	0.025028
HADHB	0.337	0.949	0.0227338
NCAPD2	0.337	0.955	0.0199966
HLA-C	0.336	0.958	0.0186345
2001-03-01	0.334	0.957	0.0190881
ATP6V0D1	0.333	0.95	0.0222764
ATP5J	0.332	0.961	0.0172766
PSMC2	0.32	0.946	0.0241089
RPS3	0.319	0.943	0.0254883
HSPA9	0.319	0.947	0.02365
PHB	0.319	0.952	0.0213631
TOMM70A	0.318	0.956	0.0195421
HNRNPF	0.317	0.954	0.0204516
ACSL4	0.315	0.958	0.0186345
GNAS	0.315	0.958	0.0186345
TMPO.1	0.313	0.95	0.0222764
IMPAD1	0.311	0.959	0.0181814
HSD17B12	0.307	0.956	0.0195421
PDE12	0.303	0.96	0.0177288
STT3A	0.3	0.952	0.0213631
DECR2	0.3	0.962	0.0168249
SLC1A5	0.296	0.951	0.0218195
TOR1A	0.296	0.96	0.0177288
GSTM3	0.295	0.957	0.0190881
SLC25A13	0.293	0.963	0.0163737
BAG6	0.292	0.951	0.0218195
PDHX	0.292	0.958	0.0186345
TSC2	0.292	0.959	0.0181814
EPHX1	0.29	0.955	0.0199966
CNP	0.289	0.955	0.0199966
SCARB1	0.288	0.96	0.0177288
SFT2D3	0.284	0.955	0.0199966
CXADR	0.284	0.958	0.0186345
PSMB5	0.283	0.956	0.0195421
DSTN	0.283	0.963	0.0163737
NUP35	0.281	0.959	0.0181814
ETFB	0.281	0.961	0.0172766
STOML2	0.277	0.948	0.0231917
CKAP5	0.277	0.951	0.0218195
SLC25A24	0.277	0.957	0.0190881
RPL8	0.276	0.958	0.0186345
EBNA1BP2	0.276	0.961	0.0172766
PEPD	0.274	0.961	0.0172766
EEF1E1	0.273	0.953	0.0209071
TUBB	0.272	0.959	0.0181814
ETFA	0.272	0.961	0.0172766
BAG5	0.272	0.961	0.0172766
TBRG4	0.272	0.962	0.0168249
CECR5	0.27	0.959	0.0181814
TOR1AIP1	0.269	0.958	0.0186345
C19orf52	0.268	0.96	0.0177288
CYCS	0.268	0.962	0.0168249
CTNNB1	0.266	0.959	0.0181814
RAP1B	0.264	0.955	0.0199966
NDUFA10	0.259	0.961	0.0172766
ACSL1	0.257	0.957	0.0190881
DARS2	0.254	0.958	0.0186345
PISD	0.254	0.961	0.0172766
RSAD1	0.251	0.96	0.0177288
HN1L	0.249	0.963	0.0163737
ARFGAP1	0.242	0.954	0.0204516
VDAC3	0.242	0.957	0.0190881
CYP20A1	0.241	0.958	0.0186345
ANXA5	0.241	0.96	0.0177288
HADH	0.241	0.961	0.0172766
MTAP	0.241	0.963	0.0163737
NUP210	0.239	0.956	0.0195421
EFNB1	0.232	0.96	0.0177288
GLUL	0.231	0.962	0.0168249
NEDD1	0.23	0.959	0.0181814
PSMD3	0.23	0.96	0.0177288
CCT2	0.228	0.953	0.0209071
PRDX1	0.228	0.957	0.0190881
ALKBH4	0.225	0.958	0.0186345
DYNC1LI2	0.223	0.96	0.0177288
G3BP1	0.222	0.961	0.0172766
GNB2	0.22	0.958	0.0186345
P03246	0.218	0.956	0.0195421
AAAS	0.216	0.961	0.0172766
RHOG	0.215	0.961	0.0172766
SERBP1	0.212	0.965	0.0154727
HADHA	0.211	0.953	0.0209071
ARMCX3	0.211	0.963	0.0163737
SPDL1	0.21	0.96	0.0177288
NNT	0.209	0.958	0.0186345
STT3B	0.207	0.963	0.0163737
HNRNPC	0.205	0.961	0.0172766
CLIC1	0.205	0.963	0.0163737
GNAI3	0.204	0.958	0.0186345
MRPS26	0.202	0.962	0.0168249
PDHA1	0.201	0.962	0.0168249
TPI1	0.2	0.962	0.0168249
RETSAT	0.2	0.963	0.0163737
OTUB1	0.199	0.958	0.0186345
GLOD4	0.199	0.963	0.0163737
DCTN5	0.198	0.958	0.0186345
RPL12	0.195	0.957	0.0190881
ALDH1B1	0.194	0.964	0.015923
CNOT1	0.193	0.958	0.0186345
SLC27A4	0.193	0.962	0.0168249
COPG2	0.191	0.96	0.0177288
KHDRBS1	0.191	0.962	0.0168249
ARF4	0.189	0.959	0.0181814
PGLS	0.189	0.964	0.015923
GCLM	0.188	0.965	0.0154727
LSR	0.186	0.961	0.0172766
RARS2	0.183	0.961	0.0172766
PSMD4	0.18	0.962	0.0168249
ATP5J2	0.177	0.96	0.0177288
BAX	0.175	0.959	0.0181814
COPA	0.175	0.962	0.0168249
RTCA	0.173	0.963	0.0163737
RPL30	0.172	0.959	0.0181814
TK1	0.171	0.965	0.0154727
QSOX2	0.171	0.965	0.0154727
MRPS2	0.17	0.959	0.0181814
ACTR1A	0.17	0.961	0.0172766
TUBG1	0.17	0.964	0.015923
ALDOC	0.17	0.965	0.0154727
HSPH1	0.168	0.96	0.0177288
TMEM30A	0.167	0.964	0.015923
RPAP2	0.165	0.96	0.0177288
CISD1	0.162	0.965	0.0154727
MSH6	0.158	0.962	0.0168249
TUBB4A	0.157	0.963	0.0163737
PSMD6	0.154	0.961	0.0172766
TRIP13	0.154	0.961	0.0172766
PROSC	0.154	0.964	0.015923
KIAA0753	0.153	0.962	0.0168249
PSMC5	0.151	0.96	0.0177288
RPN1	0.15	0.96	0.0177288
ANP32B	0.15	0.963	0.0163737
ATP6V1H	0.149	0.96	0.0177288
PRDX2	0.146	0.962	0.0168249
CPD	0.144	0.962	0.0168249
CNOT7	0.144	0.963	0.0163737
DNAJB11	0.143	0.964	0.015923
PYCR1	0.14	0.962	0.0168249
RFC2	0.136	0.964	0.015923
TCP1	0.128	0.962	0.0168249
PSMC6	0.128	0.963	0.0163737
TBCB	0.126	0.964	0.015923
SCAMP2	0.126	0.965	0.0154727
PI4K2A	0.124	0.962	0.0168249
AFG3L2	0.123	0.962	0.0168249
LNPEP	0.121	0.964	0.015923
ERLEC1	0.118	0.964	0.015923
TCEB2	0.117	0.964	0.015923
MYH10	0.115	0.964	0.015923
LSS	0.114	0.964	0.015923
TUBB4B	0.113	0.964	0.015923
ALAS1	0.113	0.965	0.0154727
DNAJC1	0.111	0.964	0.015923
TIMM21	0.109	0.965	0.0154727
RHOA	0.108	0.962	0.0168249
LETM1	0.107	0.964	0.015923
INF2	0.107	0.965	0.0154727
EIF3M	0.105	0.964	0.015923
GFM1	0.102	0.964	0.015923
ASAH1	0.0979	0.966	0.0150229
SH3GLB1	0.0965	0.965	0.0154727
GEMIN5	0.0952	0.963	0.0163737
CDK5	0.0936	0.967	0.0145735
NCLN	0.0931	0.963	0.0163737
LRIG2	0.0892	0.964	0.015923
SEC23IP	0.0885	0.965	0.0154727
KIF1A	0.0876	0.966	0.0150229
PDIA6	0.086	0.965	0.0154727
NDUFA13	0.0856	0.966	0.0150229
NPTN	0.0855	0.963	0.0163737
ATP2A2	0.0808	0.963	0.0163737
AGK	0.0806	0.966	0.0150229
CAPZB	0.0804	0.965	0.0154727
CSTF2	0.0781	0.964	0.015923
HGH1	0.0764	0.963	0.0163737
DDX20	0.0763	0.966	0.0150229
TALDO1	0.072	0.966	0.0150229
TARBP1	0.0718	0.966	0.0150229
CDK5RAP3	0.0714	0.966	0.0150229
PLIN3	0.0711	0.966	0.0150229
FABP5	0.0702	0.966	0.0150229
MRPL37	0.0685	0.966	0.0150229
ARFIP2	0.0642	0.966	0.0150229
NUBP2	0.0587	0.966	0.0150229
UQCRC2	0.0552	0.965	0.0154727
RPIA	0.0543	0.967	0.0145735
UBR5	0.0539	0.965	0.0154727
GNB2L1	0.0527	0.965	0.0154727
PDHB	0.0524	0.966	0.0150229
YWHAZ	0.0521	0.965	0.0154727
MYBBP1A	0.049	0.967	0.0145735
BIRC6	0.0488	0.967	0.0145735
SLC5A6	0.0453	0.967	0.0145735
CCT3	0.0444	0.966	0.0150229
PELP1	0.043	0.967	0.0145735
ADCK4	0.0428	0.965	0.0154727
SDHA	0.0421	0.966	0.0150229
PCBP2	0.041	0.966	0.0150229
FANCD2	0.0395	0.966	0.0150229
HMOX2	0.0387	0.966	0.0150229
APIP	0.0372	0.966	0.0150229
RUVBL1	0.0359	0.966	0.0150229
POLR2C	0.0352	0.966	0.0150229
PFN2	0.0325	0.967	0.0145735
HSPA4	0.0323	0.966	0.0150229
PSMC3	0.0293	0.966	0.0150229
PPA1	0.0273	0.966	0.0150229
ADAM15	0.0259	0.966	0.0150229
RPS12	0.0242	0.966	0.0150229
GRHPR	0.0183	0.967	0.0145735
CCT7	0.0178	0.967	0.0145735
COPB1	0.0165	0.967	0.0145735
RBBP7	0.0153	0.967	0.0145735
POMK	0.0104	0.967	0.0145735
MYH9	0.00902	0.967	0.0145735
RPL4	0.00817	0.967	0.0145735
PHGDH	0.00583	0.967	0.0145735
CHPF2	0.00512	0.967	0.0145735
DYNC1H1	0.00467	0.967	0.0145735
BUB1B	0.0025	0.967	0.0145735
SMC4	0.00113	0.967	0.0145735
UCHL5	-0.00114	0.967	0.0145735
MRPL44	-0.00282	0.967	0.0145735
SLC7A1	-0.00303	0.967	0.0145735
CLCC1	-0.00977	0.967	0.0145735
RPLP0	-0.0104	0.967	0.0145735
CALD1	-0.0117	0.967	0.0145735
SDR39U1	-0.0151	0.967	0.0145735
C15orf39	-0.017	0.967	0.0145735
PSME1	-0.0171	0.967	0.0145735
SGTA	-0.0177	0.967	0.0145735
AIMP2	-0.023	0.966	0.0150229
ECHS1	-0.0243	0.967	0.0145735
TSN	-0.0251	0.967	0.0145735
EEA1	-0.0252	0.967	0.0145735
DYNC1LI1	-0.0266	0.967	0.0145735
RFC3	-0.0345	0.966	0.0150229
ADRM1	-0.035	0.966	0.0150229
PSMB3	-0.0356	0.966	0.0150229
NUP214	-0.0358	0.966	0.0150229
RPS21	-0.039	0.967	0.0145735
SPATA5	-0.0415	0.966	0.0150229
MRI1	-0.0426	0.966	0.0150229
PSMD2	-0.0427	0.966	0.0150229
GIGYF2	-0.0431	0.966	0.0150229
CPPED1	-0.0431	0.966	0.0150229
TCOF1	-0.0438	0.966	0.0150229
BCAP31	-0.0461	0.965	0.0154727
CAPZA2	-0.0487	0.966	0.0150229
PRKDC	-0.0495	0.965	0.0154727
PODXL	-0.0499	0.966	0.0150229
VDAC1	-0.051	0.966	0.0150229
TXN	-0.0511	0.966	0.0150229
GLUD1	-0.0514	0.966	0.0150229
CETN3	-0.0515	0.966	0.0150229
RPS13	-0.0525	0.965	0.0154727
COMT	-0.0546	0.966	0.0150229
STRAP	-0.0563	0.965	0.0154727
PPA2	-0.0566	0.966	0.0150229
PHB2	-0.059	0.966	0.0150229
ILF2	-0.0594	0.966	0.0150229
COPS5	-0.0594	0.966	0.0150229
BCS1L	-0.0595	0.965	0.0154727
EFHD2	-0.0617	0.966	0.0150229
HNRNPD	-0.0618	0.966	0.0150229
HNRNPM	-0.0628	0.965	0.0154727
EEF1B2	-0.0636	0.967	0.0145735
ABCD3	-0.0652	0.966	0.0150229
CCT4	-0.0668	0.965	0.0154727
RPL5	-0.0696	0.965	0.0154727
QKI	-0.0697	0.966	0.0150229
EIF3H	-0.0699	0.966	0.0150229
PCNA	-0.0708	0.965	0.0154727
EIF3A	-0.071	0.966	0.0150229
PI4KA	-0.0791	0.966	0.0150229
USP9X	-0.0798	0.964	0.015923
TUBB2B	-0.0801	0.966	0.0150229
SERPINH1	-0.0809	0.965	0.0154727
TRIP11	-0.0811	0.965	0.0154727
HNRNPL	-0.0817	0.965	0.0154727
AGL	-0.082	0.965	0.0154727
CBX3	-0.0841	0.966	0.0150229
WDR5	-0.0844	0.964	0.015923
EXOSC6	-0.0849	0.966	0.0150229
MAGOHB	-0.085	0.965	0.0154727
LAMC1	-0.0855	0.965	0.0154727
MRPS18B	-0.0873	0.965	0.0154727
ATP2B1	-0.0919	0.963	0.0163737
LNP	-0.0919	0.965	0.0154727
MOCS1	-0.0928	0.966	0.0150229
HSPA14	-0.0932	0.966	0.0150229
PSMA2	-0.0948	0.964	0.015923
ATP1B1	-0.0965	0.965	0.0154727
MAGED2	-0.0992	0.965	0.0154727
GHDC	-0.0992	0.966	0.0150229
ATP6AP1	-0.1	0.964	0.015923
CTSD	-0.101	0.965	0.0154727
AASS	-0.103	0.963	0.0163737
FANCI	-0.106	0.964	0.015923
SCARB2	-0.106	0.964	0.015923
RCN2	-0.107	0.966	0.0150229
EGFR	-0.108	0.963	0.0163737
LAMP1	-0.109	0.963	0.0163737
HAGH	-0.11	0.963	0.0163737
PRDX4	-0.11	0.964	0.015923
UBE2O	-0.11	0.966	0.0150229
MAD1L1	-0.115	0.964	0.015923
HSPD1	-0.116	0.963	0.0163737
NUBP1	-0.116	0.966	0.0150229
CKB	-0.117	0.964	0.015923
ACTR2	-0.118	0.965	0.0154727
COPB2	-0.119	0.964	0.015923
PRPS1	-0.12	0.963	0.0163737
RNF126	-0.121	0.964	0.015923
CD81	-0.123	0.965	0.0154727
SLC3A2	-0.124	0.961	0.0172766
TOR3A	-0.125	0.963	0.0163737
KPNA2	-0.127	0.961	0.0172766
GLG1	-0.129	0.965	0.0154727
EPRS	-0.131	0.96	0.0177288
GGCT	-0.133	0.964	0.015923
IGF2BP1	-0.134	0.963	0.0163737
MRPS27	-0.136	0.961	0.0172766
HDAC8	-0.137	0.964	0.015923
SMARCA4	-0.138	0.966	0.0150229
TRIM4	-0.139	0.964	0.015923
RPL36A	-0.139	0.966	0.0150229
RPL3	-0.142	0.963	0.0163737
CLASP1	-0.143	0.964	0.015923
GRPEL2	-0.144	0.964	0.015923
EIF3G	-0.144	0.964	0.015923
GPD2	-0.147	0.964	0.015923
PDCD5	-0.15	0.963	0.0163737
RPS15A	-0.152	0.961	0.0172766
SRP68	-0.153	0.962	0.0168249
PRPSAP2	-0.153	0.963	0.0163737
MPP1	-0.157	0.965	0.0154727
TBC1D15	-0.158	0.963	0.0163737
CASP14	-0.158	0.965	0.0154727
PCBP1	-0.161	0.963	0.0163737
HSPA5	-0.164	0.959	0.0181814
MED20	-0.168	0.963	0.0163737
CPVL	-0.169	0.961	0.0172766
PEX14	-0.169	0.962	0.0168249
RPSA	-0.173	0.961	0.0172766
ACTL6A	-0.173	0.962	0.0168249
GBA	-0.173	0.963	0.0163737
ITGA2	-0.174	0.959	0.0181814
MRPS22	-0.175	0.96	0.0177288
NT5DC2	-0.175	0.965	0.0154727
ACP2	-0.178	0.962	0.0168249
GAPDH	-0.178	0.963	0.0163737
DLAT	-0.179	0.96	0.0177288
MRPS34	-0.179	0.963	0.0163737
NUP85	-0.179	0.964	0.015923
TUBA1A	-0.179	0.965	0.0154727
PSMC1	-0.181	0.96	0.0177288
SLC12A2	-0.186	0.962	0.0168249
NSF	-0.188	0.96	0.0177288
MARCKS	-0.188	0.964	0.015923
IGSF8	-0.194	0.961	0.0172766
RUVBL2	-0.196	0.957	0.0190881
MAEA	-0.196	0.96	0.0177288
MTCH2	-0.196	0.962	0.0168249
ANP32A	-0.202	0.963	0.0163737
PSMA5	-0.204	0.959	0.0181814
FLNA	-0.205	0.96	0.0177288
STK26	-0.207	0.96	0.0177288
SLMAP	-0.207	0.963	0.0163737
RRM2	-0.208	0.963	0.0163737
BCAT1	-0.21	0.962	0.0168249
GAPVD1	-0.21	0.963	0.0163737
RPS17	-0.213	0.959	0.0181814
CRKL	-0.217	0.963	0.0163737
DLST	-0.223	0.957	0.0190881
CDK9	-0.226	0.957	0.0190881
ILKAP	-0.226	0.964	0.015923
METTL2B	-0.227	0.964	0.015923
CHD4	-0.228	0.964	0.015923
MAT2B	-0.23	0.961	0.0172766
HMGCL	-0.234	0.964	0.015923
BZW1	-0.235	0.957	0.0190881
TNIP1	-0.236	0.957	0.0190881
HNRNPA2B1	-0.236	0.962	0.0168249
GRIPAP1	-0.238	0.96	0.0177288
GPN1	-0.238	0.96	0.0177288
CCT6A	-0.239	0.954	0.0204516
HECTD1	-0.241	0.961	0.0172766
PGP	-0.244	0.958	0.0186345
ISOC1	-0.244	0.96	0.0177288
OSBPL8	-0.245	0.96	0.0177288
TUBGCP3	-0.246	0.959	0.0181814
CXorf38	-0.247	0.962	0.0168249
COLGALT1	-0.247	0.962	0.0168249
SNX30	-0.249	0.958	0.0186345
EIF4A1	-0.251	0.956	0.0195421
GTF3C2	-0.251	0.958	0.0186345
DNAJC7	-0.251	0.96	0.0177288
BOLA2	-0.251	0.963	0.0163737
CCDC6	-0.254	0.96	0.0177288
RHOT2	-0.256	0.962	0.0168249
GABPA	-0.257	0.958	0.0186345
CAPZA1	-0.257	0.961	0.0172766
ATL3	-0.258	0.962	0.0168249
UGGT1	-0.259	0.955	0.0199966
REEP5	-0.261	0.96	0.0177288
CLPX	-0.261	0.96	0.0177288
EPHB2	-0.262	0.958	0.0186345
CANX	-0.263	0.952	0.0213631
ANKHD1	-0.269	0.962	0.0168249
TGOLN2	-0.27	0.952	0.0213631
TNKS1BP1	-0.27	0.96	0.0177288
LDHA	-0.273	0.96	0.0177288
DARS	-0.276	0.947	0.02365
EEF1D	-0.28	0.95	0.0222764
RANBP3	-0.28	0.961	0.0172766
DCD	-0.283	0.96	0.0177288
SUCLA2	-0.284	0.962	0.0168249
PPP6R3	-0.287	0.952	0.0213631
TRMT1	-0.288	0.958	0.0186345
BZW2	-0.289	0.949	0.0227338
EMC1	-0.292	0.955	0.0199966
CUL2	-0.294	0.959	0.0181814
LMNB2	-0.296	0.958	0.0186345
SRP54	-0.299	0.958	0.0186345
RFC4	-0.303	0.961	0.0172766
RABGGTB	-0.304	0.963	0.0163737
FARSA	-0.305	0.964	0.015923
KTN1	-0.308	0.947	0.02365
YWHAQ	-0.308	0.95	0.0222764
DDX6	-0.308	0.957	0.0190881
SRP72	-0.313	0.953	0.0209071
PPP6R1	-0.317	0.957	0.0190881
GMDS	-0.318	0.954	0.0204516
RARS	-0.319	0.957	0.0190881
PSME3	-0.32	0.956	0.0195421
KPNA1	-0.32	0.96	0.0177288
EEF1G	-0.322	0.951	0.0218195
KARS	-0.325	0.949	0.0227338
FUS	-0.325	0.953	0.0209071
CKAP4	-0.331	0.958	0.0186345
ASMTL	-0.332	0.955	0.0199966
NUDT10	-0.334	0.96	0.0177288
SMARCC2	-0.336	0.959	0.0181814
RBM4	-0.338	0.949	0.0227338
OAT	-0.338	0.958	0.0186345
RPL18A	-0.338	0.959	0.0181814
TBC1D4	-0.339	0.96	0.0177288
PGD	-0.339	0.96	0.0177288
DLD	-0.34	0.953	0.0209071
ASNS	-0.342	0.957	0.0190881
VIM	-0.343	0.946	0.0241089
PPP2CB	-0.343	0.952	0.0213631
TP53	-0.344	0.953	0.0209071
NARF	-0.346	0.962	0.0168249
RAB3GAP2	-0.349	0.947	0.02365
EIF3L	-0.349	0.957	0.0190881
SYNJ2BP	-0.349	0.959	0.0181814
TXNDC12	-0.35	0.953	0.0209071
RPS10	-0.35	0.961	0.0172766
CELF1	-0.351	0.951	0.0218195
DCTN2	-0.351	0.957	0.0190881
RCN1	-0.351	0.959	0.0181814
LANCL2	-0.355	0.96	0.0177288
IRAK1	-0.356	0.961	0.0172766
IMMT	-0.357	0.955	0.0199966
NUP205	-0.358	0.95	0.0222764
TTC1	-0.359	0.958	0.0186345
CHEK1	-0.359	0.959	0.0181814
COG2	-0.36	0.952	0.0213631
GTF3C3	-0.363	0.953	0.0209071
RPL17	-0.363	0.96	0.0177288
GCN1L1	-0.366	0.945	0.0245682
CCT8	-0.368	0.939	0.0273344
ESYT2	-0.368	0.945	0.0245682
CSRP2	-0.368	0.961	0.0172766
BUB3	-0.375	0.947	0.02365
HSD17B10	-0.375	0.954	0.0204516
ADA	-0.376	0.956	0.0195421
PRKAR1A	-0.377	0.945	0.0245682
MANF	-0.377	0.955	0.0199966
C3orf58	-0.377	0.958	0.0186345
BCL2L13	-0.381	0.96	0.0177288
CEP170	-0.381	0.96	0.0177288
IARS	-0.383	0.942	0.0259491
ARMC8	-0.383	0.944	0.025028
PPP2R1B	-0.383	0.955	0.0199966
NDUFS1	-0.383	0.961	0.0172766
TDRKH	-0.385	0.957	0.0190881
WWOX	-0.386	0.955	0.0199966
MPP2	-0.386	0.958	0.0186345
NDC80	-0.388	0.949	0.0227338
EDC4	-0.39	0.947	0.02365
SNX5	-0.39	0.95	0.0222764
CS	-0.391	0.953	0.0209071
MTA2	-0.392	0.955	0.0199966
SHMT2	-0.395	0.96	0.0177288
STAU1	-0.398	0.953	0.0209071
ANXA2	-0.398	0.955	0.0199966
CCT5	-0.399	0.941	0.0264104
PRMT1	-0.401	0.951	0.0218195
PGK1	-0.403	0.956	0.0195421
DIAPH1	-0.406	0.957	0.0190881
RFT1	-0.407	0.96	0.0177288
GEMIN4	-0.409	0.94	0.0268721
ARF1	-0.41	0.948	0.0231917
HAT1	-0.41	0.956	0.0195421
PRPF8	-0.411	0.945	0.0245682
2011-09-01	-0.411	0.95	0.0222764
ATG4B	-0.411	0.959	0.0181814
ECE1	-0.417	0.949	0.0227338
WDR26	-0.418	0.94	0.0268721
MDH2	-0.42	0.954	0.0204516
ACTG1	-0.421	0.945	0.0245682
PLCG1	-0.421	0.962	0.0168249
VPS37B	-0.423	0.952	0.0213631
GOLGA5	-0.425	0.946	0.0241089
RTCB	-0.426	0.936	0.0287242
YBX1	-0.427	0.954	0.0204516
GNL3	-0.427	0.958	0.0186345
IBA57	-0.428	0.962	0.0168249
FEN1	-0.43	0.954	0.0204516
SIN3A	-0.43	0.954	0.0204516
TCEB1	-0.435	0.956	0.0195421
HDLBP	-0.435	0.956	0.0195421
VPS28	-0.437	0.941	0.0264104
XRN2	-0.44	0.955	0.0199966
COQ5	-0.441	0.953	0.0209071
VPS45	-0.442	0.95	0.0222764
UBLCP1	-0.442	0.957	0.0190881
DNPEP	-0.444	0.943	0.0254883
NBAS	-0.445	0.957	0.0190881
YTHDF2	-0.446	0.955	0.0199966
TXNL1	-0.448	0.946	0.0241089
PRKCSH	-0.451	0.946	0.0241089
XPO1	-0.452	0.93	0.0315171
MAN1B1	-0.455	0.948	0.0231917
PRKAG1	-0.455	0.955	0.0199966
MVD	-0.458	0.952	0.0213631
NOMO2	-0.46	0.934	0.0296531
ALDOA	-0.46	0.954	0.0204516
PSAT1	-0.462	0.956	0.0195421
HNRNPA1	-0.463	0.941	0.0264104
IGF2BP3	-0.463	0.95	0.0222764
WDR45	-0.466	0.946	0.0241089
SEL1L	-0.466	0.947	0.02365
RPS20	-0.467	0.945	0.0245682
PTPRF	-0.471	0.929	0.0319843
SSB	-0.471	0.94	0.0268721
GTF3C5	-0.472	0.95	0.0222764
EIF3E	-0.476	0.944	0.025028
OGDH	-0.48	0.954	0.0204516
RBMX	-0.481	0.951	0.0218195
GSTP1	-0.487	0.952	0.0213631
IAH1	-0.488	0.952	0.0213631
IMPDH2	-0.489	0.928	0.032452
PDK3	-0.491	0.945	0.0245682
KDM3B	-0.501	0.958	0.0186345
ITGB1	-0.505	0.937	0.0282604
DHX15	-0.506	0.946	0.0241089
NAP1L4	-0.512	0.951	0.0218195
FH	-0.513	0.953	0.0209071
EIF2B3	-0.517	0.956	0.0195421
HIST1H4A	-0.521	0.95	0.0222764
ASNA1	-0.522	0.954	0.0204516
HDGF	-0.523	0.955	0.0199966
LMNB1	-0.526	0.943	0.0254883
ACSF3	-0.527	0.947	0.02365
HNRNPK	-0.532	0.941	0.0264104
PRPF19	-0.533	0.945	0.0245682
SEC24C	-0.537	0.955	0.0199966
MOCS2.1	-0.539	0.934	0.0296531
ORMDL1	-0.54	0.952	0.0213631
TLE3	-0.542	0.92	0.0362122
KPNB1	-0.544	0.903	0.0443122
XPO6	-0.544	0.948	0.0231917
YWHAE	-0.545	0.906	0.0428718
ATXN10	-0.546	0.919	0.0366845
HK1	-0.547	0.949	0.0227338
DIABLO	-0.554	0.961	0.0172766
ENO1	-0.559	0.946	0.0241089
BPNT1	-0.562	0.952	0.0213631
DDX39B	-0.567	0.945	0.0245682
TPR	-0.568	0.896	0.047692
DDX3X	-0.568	0.94	0.0268721
MAT2A	-0.568	0.951	0.0218195
SSBP1	-0.571	0.932	0.0305841
DOCK7	-0.572	0.956	0.0195421
PRIM2	-0.573	0.946	0.0241089
GCLC	-0.574	0.937	0.0282604
FKBP4	-0.574	0.943	0.0254883
SPTLC1	-0.574	0.946	0.0241089
CTH	-0.577	0.949	0.0227338
COPS4	-0.578	0.943	0.0254883
AP1B1	-0.578	0.945	0.0245682
GAA	-0.58	0.921	0.0357404
DICER1	-0.582	0.952	0.0213631
C1QBP	-0.584	0.957	0.0190881
GCC2	-0.59	0.925	0.0338583
APP	-0.59	0.939	0.0273344
NAP1L1	-0.59	0.959	0.0181814
DDX5	-0.591	0.941	0.0264104
CBS	-0.593	0.932	0.0305841
ACADM	-0.593	0.949	0.0227338
NELFCD	-0.593	0.952	0.0213631
DAP3	-0.594	0.944	0.025028
PSMD1	-0.596	0.925	0.0338583
RPL27	-0.599	0.921	0.0357404
IQGAP1	-0.601	0.927	0.0329203
PAICS	-0.603	0.891	0.0501223
EIF3F	-0.603	0.913	0.0395292
PDK1	-0.604	0.955	0.0199966
PPP2R1A	-0.605	0.906	0.0428718
PPIA	-0.605	0.939	0.0273344
NUP54	-0.608	0.929	0.0319843
LDLR	-0.611	0.932	0.0305841
TKT	-0.611	0.947	0.02365
MRPS17	-0.616	0.951	0.0218195
FLNB	-0.618	0.916	0.0381045
2009-09-01	-0.618	0.936	0.0287242
NPM1	-0.62	0.934	0.0296531
MTOR	-0.622	0.916	0.0381045
KIF2C	-0.622	0.947	0.02365
PABPC1	-0.624	0.9	0.0457575
ALCAM	-0.626	0.949	0.0227338
EIF2S3	-0.627	0.954	0.0204516
NCAPG	-0.633	0.904	0.0438316
NCAPH	-0.633	0.929	0.0319843
CADM1	-0.633	0.939	0.0273344
PTER	-0.634	0.94	0.0268721
MCCC2	-0.639	0.958	0.0186345
COASY	-0.639	0.958	0.0186345
NUDC	-0.64	0.927	0.0329203
GSPT1	-0.64	0.951	0.0218195
DYNC2H1	-0.641	0.957	0.0190881
NAMPT	-0.642	0.949	0.0227338
NUP93	-0.644	0.906	0.0428718
LARP1	-0.645	0.955	0.0199966
RELA	-0.647	0.928	0.032452
GRWD1	-0.647	0.95	0.0222764
ACAT1	-0.65	0.948	0.0231917
FLAD1	-0.652	0.957	0.0190881
HPRT1	-0.654	0.935	0.0291884
VCP	-0.655	0.929	0.0319843
FAM188A	-0.657	0.938	0.0277972
ACTR5	-0.658	0.95	0.0222764
CNBP	-0.659	0.902	0.0447935
PVRL2	-0.659	0.936	0.0287242
EIF4A3	-0.662	0.932	0.0305841
PRPF3	-0.662	0.952	0.0213631
CNN3	-0.662	0.958	0.0186345
CLUH	-0.663	0.945	0.0245682
PTK7	-0.666	0.898	0.0467237
ADSS	-0.666	0.949	0.0227338
TXNDC5	-0.669	0.929	0.0319843
PRPF4	-0.671	0.928	0.032452
KIAA1524	-0.672	0.921	0.0357404
CTPS1	-0.676	0.94	0.0268721
SUGT1	-0.676	0.945	0.0245682
POLD2	-0.677	0.903	0.0443122
NACA	-0.677	0.926	0.033389
SH3GLB2	-0.68	0.928	0.032452
GSR	-0.68	0.945	0.0245682
EPHB4	-0.682	0.948	0.0231917
DYNC1I2	-0.684	0.925	0.0338583
PBDC1	-0.689	0.957	0.0190881
ATP6V1A	-0.691	0.923	0.0347983
ACBD3	-0.691	0.947	0.02365
TARS2	-0.692	0.955	0.0199966
NACC1	-0.694	0.941	0.0264104
PDIA3	-0.695	0.923	0.0347983
TRIM65	-0.697	0.941	0.0264104
PTBP1	-0.698	0.93	0.0315171
RIPK2	-0.698	0.945	0.0245682
VKORC1L1	-0.7	0.928	0.032452
MIF	-0.7	0.952	0.0213631
NELFB	-0.703	0.933	0.0301184
EIF4E	-0.704	0.948	0.0231917
DFFA	-0.704	0.951	0.0218195
UBQLN1	-0.707	0.953	0.0209071
RRBP1	-0.707	0.955	0.0199966
SPTAN1	-0.708	0.906	0.0428718
STIM1	-0.708	0.936	0.0287242
PELO	-0.715	0.947	0.02365
CTNNA1	-0.716	0.922	0.0352691
LDHB	-0.716	0.935	0.0291884
ZC3HAV1L	-0.718	0.943	0.0254883
PMPCA	-0.726	0.942	0.0259491
HIST1H2AJ	-0.729	0.952	0.0213631
GPS1	-0.73	0.939	0.0273344
LCN1	-0.731	0.956	0.0195421
PTGFRN	-0.733	0.908	0.0419142
STRN4	-0.733	0.92	0.0362122
AGTRAP	-0.733	0.937	0.0282604
IDH3A	-0.735	0.94	0.0268721
YARS	-0.74	0.949	0.0227338
WASF2	-0.743	0.948	0.0231917
PPP2R2A	-0.744	0.957	0.0190881
SH3GL1	-0.745	0.951	0.0218195
HSPA4L	-0.746	0.912	0.0400052
NCL	-0.747	0.884	0.0535477
MCMBP	-0.747	0.946	0.0241089
SNX2	-0.749	0.928	0.032452
TMX3	-0.749	0.939	0.0273344
EIF4G1	-0.751	0.944	0.025028
KNTC1	-0.751	0.945	0.0245682
MAVS	-0.751	0.954	0.0204516
PM20D2	-0.752	0.947	0.02365
GDI2	-0.753	0.943	0.0254883
GPI	-0.755	0.954	0.0204516
RAD50	-0.758	0.896	0.047692
FBXO22	-0.758	0.952	0.0213631
DCTN1	-0.762	0.891	0.0501223
P4HB	-0.768	0.928	0.032452
GMPS	-0.768	0.942	0.0259491
ATP1A1	-0.771	0.858	0.0665127
XRCC6	-0.772	0.944	0.025028
EXOC7	-0.775	0.932	0.0305841
FASN	-0.779	0.911	0.0404816
UFL1	-0.782	0.938	0.0277972
NHP2L1	-0.783	0.932	0.0305841
EIF5	-0.784	0.936	0.0287242
GARS	-0.786	0.921	0.0357404
TFRC	-0.788	0.867	0.0619809
RPL31	-0.793	0.953	0.0209071
ADPGK	-0.794	0.931	0.0310503
ATP6V0A2	-0.794	0.935	0.0291884
RANBP9	-0.795	0.902	0.0447935
ESYT1	-0.796	0.875	0.0579919
ALDH5A1	-0.797	0.906	0.0428718
TARDBP	-0.797	0.938	0.0277972
RANBP10	-0.799	0.888	0.051587
NADK	-0.799	0.916	0.0381045
PLS3	-0.801	0.928	0.032452
PKM	-0.811	0.902	0.0447935
HLA-B	-0.811	0.94	0.0268721
SEC61B	-0.812	0.957	0.0190881
TUFM	-0.817	0.92	0.0362122
MRPL24	-0.818	0.96	0.0177288
COG1	-0.82	0.893	0.0491485
WRNIP1	-0.82	0.925	0.0338583
TRIP12	-0.821	0.949	0.0227338
CROCC	-0.822	0.951	0.0218195
TNPO1	-0.826	0.805	0.0942041
PAPSS1	-0.826	0.944	0.025028
CAP1	-0.827	0.932	0.0305841
OLA1	-0.828	0.923	0.0347983
PRMT3	-0.828	0.954	0.0204516
CBR1	-0.829	0.912	0.0400052
PMPCB	-0.829	0.938	0.0277972
TLN1	-0.83	0.927	0.0329203
SGPL1	-0.831	0.93	0.0315171
SMC1A	-0.832	0.875	0.0579919
NDUFV1	-0.832	0.943	0.0254883
DUT	-0.832	0.953	0.0209071
TIPRL	-0.833	0.944	0.025028
LEMD3	-0.836	0.944	0.025028
DSP	-0.838	0.924	0.034328
MED17	-0.84	0.923	0.0347983
NASP	-0.841	0.895	0.048177
CFL1	-0.841	0.95	0.0222764
PRMT5	-0.842	0.936	0.0287242
SLC16A1	-0.842	0.959	0.0181814
COQ9	-0.843	0.936	0.0287242
WDFY1	-0.843	0.948	0.0231917
CARS	-0.843	0.949	0.0227338
ALDH9A1	-0.847	0.928	0.032452
PITHD1	-0.848	0.958	0.0186345
ABCB7	-0.852	0.952	0.0213631
AS3MT	-0.854	0.941	0.0264104
LRRFIP1	-0.858	0.94	0.0268721
N4BP1	-0.86	0.891	0.0501223
MCM4	-0.863	0.944	0.025028
SRP9	-0.875	0.949	0.0227338
DDX17	-0.876	0.901	0.0452752
SPTBN1	-0.876	0.903	0.0443122
MPDU1	-0.876	0.949	0.0227338
PBK	-0.877	0.929	0.0319843
EIF2B5	-0.877	0.947	0.02365
GLRX3	-0.878	0.889	0.0510982
HCFC1	-0.886	0.881	0.0550241
GLDC	-0.9	0.952	0.0213631
FDPS	-0.902	0.931	0.0310503
NOTCH2	-0.905	0.941	0.0264104
FN3KRP	-0.908	0.937	0.0282604
CTNND1	-0.912	0.936	0.0287242
RFC1	-0.917	0.878	0.0565055
EXOSC9	-0.919	0.92	0.0362122
CIAPIN1	-0.919	0.945	0.0245682
INTS9	-0.922	0.906	0.0428718
MARS2	-0.923	0.951	0.0218195
SHMT1	-0.927	0.829	0.0814455
SLK	-0.927	0.939	0.0273344
RCOR1	-0.928	0.863	0.0639892
GALK1	-0.928	0.941	0.0264104
RPAP3	-0.93	0.917	0.0376307
PML	-0.932	0.94	0.0268721
EP300	-0.933	0.938	0.0277972
SNRNP200	-0.934	0.84	0.0757207
GYS1	-0.935	0.938	0.0277972
NAA15	-0.936	0.929	0.0319843
AHCY	-0.938	0.907	0.0423927
USP24	-0.942	0.917	0.0376307
MARS	-0.943	0.87	0.0604807
HSD17B4	-0.943	0.942	0.0259491
NUP153	-0.953	0.934	0.0296531
PPM1G	-0.953	0.938	0.0277972
DNAJC10	-0.958	0.905	0.0433514
MPP6	-0.958	0.949	0.0227338
EEF1A1	-0.959	0.904	0.0438316
HDAC6	-0.96	0.818	0.0872467
RECQL	-0.96	0.891	0.0501223
RBBP4	-0.964	0.842	0.0746879
STRN3	-0.965	0.871	0.0599818
MCM7	-0.968	0.929	0.0319843
ENAH	-0.969	0.931	0.0310503
B2M	-0.971	0.939	0.0273344
ACACA	-0.974	0.933	0.0301184
TRAP1	-0.975	0.928	0.032452
LTA4H	-0.979	0.94	0.0268721
MCAM	-0.98	0.891	0.0501223
SAMHD1	-0.98	0.939	0.0273344
CAPN2	-0.981	0.931	0.0310503
DNAJC2	-0.982	0.883	0.0540393
STIP1	-0.988	0.928	0.032452
PCYT1A	-0.988	0.94	0.0268721
NUB1	-0.989	0.918	0.0371573
HDHD3	-0.995	0.953	0.0209071
NME2	-0.996	0.875	0.0579919
IDH3B	-0.997	0.919	0.0366845
PTCD3	-0.999	0.931	0.0310503
MDH1	-1	0.828	0.0819697
ACADVL	-1	0.873	0.0589858
PANK4	-1.01	0.913	0.0395292
UMPS	-1.01	0.941	0.0264104
LMNA	-1.01	0.943	0.0254883
MGEA5	-1.02	0.908	0.0419142
EIF3D	-1.02	0.909	0.0414361
DBNL	-1.02	0.942	0.0259491
RCC2	-1.02	0.943	0.0254883
HDAC10	-1.02	0.947	0.02365
PRIM1	-1.03	0.867	0.0619809
RNH1	-1.03	0.871	0.0599818
FHL1	-1.03	0.896	0.047692
NME1	-1.03	0.909	0.0414361
RPS7	-1.03	0.919	0.0366845
VPS37A	-1.03	0.921	0.0357404
IPO4	-1.03	0.927	0.0329203
HNRNPR	-1.03	0.936	0.0287242
PDIA4	-1.04	0.862	0.0644927
LRRC40	-1.04	0.941	0.0264104
AIP	-1.05	0.955	0.0199966
ANXA11	-1.06	0.918	0.0371573
CPNE3	-1.06	0.927	0.0329203
KIAA1598	-1.07	0.906	0.0428718
RCC1	-1.07	0.91	0.0409586
NADK2	-1.07	0.932	0.0305841
PABPC4	-1.07	0.932	0.0305841
BICD2	-1.08	0.877	0.0570004
PGAM1	-1.08	0.913	0.0395292
USP7	-1.08	0.926	0.033389
LARS	-1.09	0.811	0.0909791
IPO7	-1.09	0.893	0.0491485
DRG1	-1.09	0.915	0.0385789
VPS4A	-1.09	0.923	0.0347983
CTPS2	-1.09	0.944	0.025028
UBE3A	-1.1	0.884	0.0535477
CDK1	-1.1	0.909	0.0414361
ELP3	-1.1	0.922	0.0352691
SNX1	-1.1	0.941	0.0264104
G6PD	-1.1	0.949	0.0227338
NSUN2	-1.11	0.903	0.0443122
PTGES3	-1.11	0.937	0.0282604
LAMB1	-1.12	0.902	0.0447935
LRRC47	-1.12	0.914	0.0390538
NCDN	-1.12	0.918	0.0371573
PPP4C	-1.12	0.924	0.034328
AIMP1	-1.12	0.936	0.0287242
AAMP	-1.12	0.943	0.0254883
IMPDH1	-1.13	0.799	0.0974532
HEATR3	-1.13	0.879	0.0560111
CAND2	-1.13	0.894	0.0486625
CHORDC1	-1.13	0.897	0.0472076
GNPAT	-1.13	0.897	0.0472076
PDCD6	-1.13	0.902	0.0447935
LYZ	-1.13	0.951	0.0218195
HARS	-1.14	0.853	0.069051
CKMT1A	-1.14	0.867	0.0619809
TFG	-1.14	0.874	0.0584886
EPS15L1	-1.14	0.891	0.0501223
USP15	-1.14	0.912	0.0400052
IPO5	-1.15	0.807	0.0931265
PPAT	-1.15	0.91	0.0409586
PGM1	-1.15	0.915	0.0385789
KRT6B	-1.15	0.95	0.0222764
BRAT1	-1.16	0.902	0.0447935
COG4	-1.16	0.92	0.0362122
GSTM2	-1.16	0.939	0.0273344
UNC45A	-1.17	0.805	0.0942041
QARS	-1.17	0.835	0.0783135
VPS16	-1.17	0.904	0.0438316
OSBPL11	-1.17	0.906	0.0428718
SYMPK	-1.17	0.913	0.0395292
CARM1	-1.17	0.924	0.034328
TXLNG	-1.17	0.931	0.0310503
SPG20	-1.17	0.934	0.0296531
XRCC5	-1.18	0.826	0.08302
INPPL1	-1.18	0.869	0.0609802
ROCK1	-1.18	0.909	0.0414361
2002-09-01	-1.18	0.924	0.034328
L2HGDH	-1.18	0.934	0.0296531
CSE1L	-1.19	0.481	0.317855
2007-09-01	-1.19	0.695	0.158015
GRSF1	-1.19	0.815	0.0888424
ALDH2	-1.19	0.857	0.0670192
DNAAF5	-1.19	0.873	0.0589858
PHKB	-1.2	0.786	0.104577
RANGAP1	-1.2	0.877	0.0570004
EDC3	-1.2	0.89	0.05061
KLC2	-1.2	0.915	0.0385789
CPOX	-1.2	0.943	0.0254883
SF3A1	-1.21	0.875	0.0579919
IPO11	-1.21	0.892	0.0496351
RPL9	-1.21	0.91	0.0409586
PPME1	-1.21	0.925	0.0338583
DSG2	-1.21	0.931	0.0310503
HNRNPUL1	-1.22	0.848	0.0716041
IKBKAP	-1.22	0.916	0.0381045
GOT2	-1.23	0.94	0.0268721
ZC3HAV1	-1.24	0.802	0.0958256
PRPF6	-1.24	0.823	0.0846002
VAC14	-1.24	0.895	0.048177
UBAP2L	-1.24	0.943	0.0254883
EPB41L3	-1.26	0.721	0.142065
DHX36	-1.26	0.815	0.0888424
ZC3HC1	-1.26	0.817	0.0877779
BCR	-1.26	0.823	0.0846002
MKLN1	-1.26	0.848	0.0716041
GNB1L	-1.26	0.927	0.0329203
AP1M1	-1.27	0.907	0.0423927
PUM1	-1.27	0.915	0.0385789
XPO5	-1.28	0.749	0.125518
HYOU1	-1.28	0.821	0.0856568
PDCD2L	-1.28	0.908	0.0419142
RPS24	-1.28	0.913	0.0395292
STAT3	-1.28	0.933	0.0301184
FARSB	-1.28	0.944	0.025028
HNRNPU	-1.29	0.651	0.186419
EARS2	-1.3	0.861	0.0649968
ATXN2L	-1.3	0.917	0.0376307
AP2A1	-1.3	0.921	0.0357404
PRKAA2	-1.31	0.782	0.106793
SYAP1	-1.31	0.857	0.0670192
ST13	-1.31	0.916	0.0381045
TXLNA	-1.31	0.943	0.0254883
CUL5	-1.32	0.8	0.09691
ALDH7A1	-1.32	0.891	0.0501223
TTC37	-1.32	0.911	0.0404816
DDB1	-1.33	0.444	0.352617
MSN	-1.33	0.848	0.0716041
TRMT10C	-1.33	0.931	0.0310503
HSDL2	-1.33	0.939	0.0273344
ILF3	-1.34	0.881	0.0550241
NCBP1	-1.34	0.886	0.0525663
EZR	-1.34	0.903	0.0443122
OPA1	-1.34	0.921	0.0357404
ARPC3	-1.34	0.939	0.0273344
CUL3	-1.35	0.878	0.0565055
EIF2B2	-1.35	0.952	0.0213631
HSP90AB1	-1.36	0.549	0.260428
UPP1	-1.36	0.9	0.0457575
GART	-1.38	0.856	0.0675262
TRIM33	-1.38	0.934	0.0296531
NUMA1	-1.38	0.947	0.02365
FAM21C	-1.39	0.939	0.0273344
SERPINB1	-1.4	0.876	0.0574959
DPYSL2	-1.4	0.894	0.0486625
MSH2	-1.4	0.918	0.0371573
LANCL1	-1.4	0.919	0.0366845
RBM28	-1.41	0.807	0.0931265
EIF3I	-1.41	0.874	0.0584886
SARS2	-1.41	0.881	0.0550241
GTF2I	-1.41	0.932	0.0305841
TSG101	-1.42	0.762	0.118045
LEPRE1	-1.42	0.847	0.0721166
GFPT1	-1.42	0.875	0.0579919
PLOD1	-1.42	0.928	0.032452
CTTN	-1.42	0.947	0.02365
TCERG1	-1.43	0.9	0.0457575
HNRNPUL2	-1.44	0.757	0.120904
LCMT1	-1.44	0.923	0.0347983
SMARCA5	-1.45	0.827	0.0824945
RAVER1	-1.45	0.85	0.0705811
EPB41	-1.45	0.851	0.0700704
KIF5B	-1.45	0.873	0.0589858
AAMDC	-1.45	0.9	0.0457575
CAMK2D	-1.45	0.913	0.0395292
DDX21	-1.45	0.928	0.032452
PSME2	-1.45	0.937	0.0282604
CUL4B	-1.46	0.853	0.069051
PDXDC1	-1.46	0.875	0.0579919
ACP6	-1.46	0.938	0.0277972
SF3B3	-1.48	0.543	0.2652
RAD23B	-1.48	0.786	0.104577
FLII	-1.48	0.827	0.0824945
ELP2	-1.48	0.909	0.0414361
CASK	-1.48	0.926	0.033389
HSP90AA1	-1.49	0.683	0.165579
PUF60	-1.49	0.914	0.0390538
PPP1CA	-1.5	0.596	0.224754
NFKB2	-1.5	0.695	0.158015
ABI2	-1.5	0.858	0.0665127
ZW10	-1.5	0.87	0.0604807
XPOT	-1.5	0.88	0.0555173
SMAP1	-1.5	0.915	0.0385789
IGHG1	-1.5	0.949	0.0227338
VPS11	-1.51	0.617	0.209715
ANKLE2	-1.51	0.87	0.0604807
ATP6V1B2	-1.51	0.888	0.051587
STAT1	-1.51	0.898	0.0467237
EIF3B	-1.52	0.56	0.251812
CAPN1	-1.52	0.812	0.090444
CTBP1	-1.52	0.921	0.0357404
MATR3	-1.54	0.746	0.127261
ADSL	-1.54	0.852	0.0695604
CALR	-1.54	0.888	0.051587
ATIC	-1.55	0.877	0.0570004
HSP90B1	-1.56	0.626	0.203426
WASF1	-1.56	0.909	0.0414361
HSCB	-1.56	0.923	0.0347983
PTPN11	-1.56	0.932	0.0305841
GANAB	-1.57	0.366	0.436519
ISYNA1	-1.57	0.884	0.0535477
RIPK1	-1.57	0.924	0.034328
THOC2	-1.58	0.846	0.0726296
GOPC	-1.59	0.903	0.0443122
GGA2	-1.6	0.861	0.0649968
CSK	-1.61	0.92	0.0362122
ALDH1L2	-1.62	0.788	0.103474
MAP4	-1.62	0.91	0.0409586
TAB1	-1.63	0.881	0.0550241
ATP7A	-1.63	0.924	0.034328
PLOD3	-1.64	0.875	0.0579919
EFTUD2	-1.65	0.244	0.61261
DHX9	-1.65	0.836	0.0777937
TUBGCP2	-1.65	0.843	0.0741724
RPL38	-1.65	0.888	0.051587
ERO1L	-1.65	0.939	0.0273344
KRT18	-1.67	0.767	0.115205
HTATSF1	-1.68	0.803	0.0952845
TTLL12	-1.68	0.875	0.0579919
NARFL	-1.69	0.788	0.103474
MCM5	-1.69	0.877	0.0570004
EIF2S2	-1.69	0.936	0.0287242
MIA2	-1.7	0.701	0.154282
CYFIP2	-1.7	0.868	0.0614803
THNSL1	-1.7	0.876	0.0574959
EEF2	-1.71	0.342	0.465974
IPO8	-1.71	0.732	0.135489
TBL1XR1	-1.71	0.86	0.0655015
SKIV2L2	-1.72	0.544	0.264401
MORC3	-1.72	0.754	0.122629
NUP98	-1.72	0.894	0.0486625
NAE1	-1.73	0.853	0.069051
RNF20	-1.74	0.822	0.0851282
SEC31A	-1.74	0.834	0.0788339
INPP4A	-1.74	0.89	0.05061
ABI1	-1.74	0.903	0.0443122
WDR81	-1.75	0.877	0.0570004
TTC4	-1.75	0.913	0.0395292
RNPEP	-1.76	0.778	0.10902
CDC37	-1.76	0.834	0.0788339
XPO7	-1.77	0.666	0.176526
TARS	-1.77	0.865	0.0629839
PHKA1	-1.78	0.435	0.361511
TELO2	-1.78	0.681	0.166853
TNPO3	-1.78	0.786	0.104577
PEF1	-1.8	0.865	0.0629839
RPS26	-1.8	0.928	0.032452
PKN2	-1.81	0.511	0.291579
WARS	-1.81	0.702	0.153663
RRM1	-1.82	0.945	0.0245682
CPSF2	-1.83	0.298	0.525784
NIPSNAP1	-1.83	0.733	0.134896
VPS18	-1.85	0.764	0.116907
CAPRIN1	-1.85	0.815	0.0888424
NUP107	-1.86	0.879	0.0560111
ANK3	-1.87	0.433	0.363512
UBA6	-1.87	0.775	0.110698
NUP160	-1.87	0.815	0.0888424
KIF11	-1.88	0.548	0.261219
SEC63	-1.88	0.734	0.134304
ACO2	-1.88	0.942	0.0259491
ISOC2	-1.89	0.913	0.0395292
LRPPRC	-1.9	0.0909	1.04144
LPCAT2	-1.9	0.897	0.0472076
KHSRP	-1.91	0.924	0.034328
DNM2	-1.92	0.447	0.349692
NUP88	-1.92	0.873	0.0589858
HK2	-1.93	0.851	0.0700704
CPSF3	-1.94	0.798	0.0979971
PGM3	-1.94	0.85	0.0705811
WDR77	-1.94	0.855	0.0680339
EBP	-1.94	0.88	0.0555173
PALLD	-1.95	0.907	0.0423927
NCSTN	-1.97	0.233	0.632644
MTHFD1	-1.97	0.455	0.341989
RPS23	-1.97	0.75	0.124939
AKAP1	-1.97	0.906	0.0428718
HNRNPDL	-1.98	0.839	0.076238
SORT1	-1.99	0.664	0.177832
DHX30	-1.99	0.73	0.136677
CD2AP	-1.99	0.896	0.047692
FUBP1	-2	0.766	0.115771
MTMR3	-2	0.858	0.0665127
VCL	-2.01	0.844	0.0736576
ACTN4	-2.02	0.672	0.172631
LONP1	-2.03	0.637	0.195861
THOP1	-2.03	0.782	0.106793
COPG1	-2.05	0.254	0.595166
ALDH18A1	-2.05	0.741	0.130182
NUP155	-2.06	0.92	0.0362122
DERA	-2.1	0.73	0.136677
MTHFD1L	-2.1	0.789	0.102923
CYFIP1	-2.11	0.785	0.10513
NCKAP1	-2.11	0.869	0.0609802
AHSA1	-2.12	0.629	0.201349
OSBP	-2.13	0.471	0.326979
RPLP1	-2.13	0.915	0.0385789
NUP133	-2.14	0.633	0.198596
AARS	-2.14	0.721	0.142065
UTRN	-2.17	0.841	0.075204
EIF2S1	-2.17	0.934	0.0296531
USP10	-2.18	0.686	0.163676
FNDC3A	-2.18	0.801	0.0963675
MCM3	-2.2	0.596	0.224754
NEK9	-2.2	0.715	0.145694
OGFR	-2.2	0.844	0.0736576
SMC2	-2.22	0.0321	1.49349
HAUS6	-2.23	0.596	0.224754
VARS	-2.24	0.162	0.790485
MCCC1	-2.24	0.265	0.576754
PYGL	-2.24	0.657	0.182435
VPS35	-2.25	0.74	0.130768
IPO9	-2.25	0.874	0.0584886
LPHN2	-2.25	0.894	0.0486625
CAT	-2.27	0.772	0.112383
LAP3	-2.28	0.558	0.253366
UBA1	-2.29	0.159	0.798603
TRIM28	-2.29	0.261	0.583359
AMOT	-2.31	0.496	0.304518
DPYSL5	-2.31	0.887	0.0520764
CAND1	-2.32	0.168	0.774691
NKRF	-2.32	0.3	0.522879
ACLY	-2.33	0.361	0.442493
MRE11A	-2.37	0.504	0.297569
JUP	-2.37	0.916	0.0381045
LAS1L	-2.4	0.292	0.534617
CSDE1	-2.41	0.484	0.315155
UPF1	-2.41	0.735	0.133713
IDE	-2.42	0.808	0.0925886
DIS3	-2.43	0.0721	1.14206
PFAS	-2.44	0.193	0.714443
CHERP	-2.45	0.251	0.600326
RBM26	-2.47	0.318	0.497573
PDS5A	-2.48	0.0166	1.77989
EIF4G2	-2.48	0.427	0.369572
ADAR	-2.52	0.343	0.464706
SF3B2	-2.54	0.221	0.655608
SF3B1	-2.59	0.0075	2.12494
STRN	-2.6	0.517	0.286509
USP5	-2.65	0.77	0.113509
SMC3	-2.66	0.665	0.177178
ITGA6	-2.71	0.0552	1.25806
PARP1	-2.71	0.281	0.551294
PPP2R5C	-2.77	0.119	0.924453
NOP2	-2.81	0.791	0.101824
SND1	-2.82	0.835	0.0783135
EIF3C	-2.83	0.256	0.59176
BTAF1	-2.83	0.607	0.216811
GPHN	-2.84	0.618	0.209012
NPEPPS	-2.84	0.724	0.140261
SART3	-2.86	0.00187	2.72816
UBE4A	-2.86	0.0202	1.69465
MCM6	-2.9	0.465	0.332547
PDCD6IP	-2.92	0.194	0.712198
SMEK1	-2.97	0.255	0.59346
NRD1	-2.98	0.748	0.126098
TPP2	-2.99	0.0136	1.86646
SUPT16H	-3.04	0.606	0.217527
ACTR3	-3.05	0.488	0.31158
AARS2	-3.06	0.298	0.525784
DDX1	-3.11	0.518	0.28567
KDM1A	-3.14	0.00389	2.41005
RNF40	-3.17	0.268	0.571865
AMPD2	-3.19	0.709	0.149354
POLR2B	-3.21	0.0251	1.60033
PITRM1	-3.21	0.718	0.143876
RTN1	-3.22	0.124	0.906578
AP3B1	-3.27	0.00881	2.05502
OGT	-3.52	0.401	0.396856
SNX4	-3.64	0.91	0.0409586
POLA1	-3.76	0.772	0.112383
SCLT1	-3.94	0.17	0.769551
ALDH16A1	-4	0.237	0.625252
PPFIA1	-4.1	0.356	0.44855
EXOC5	-4.29	0.757	0.120904
MCM2	-4.33	0.0102	1.9914
CCAR2	-4.42	0.00999	2.00043

## Sheet: Fig 1F GFP-tail vs Head-GFP
Table S1. Mass spectrometry data shown in volcano plots
Gene	log2 GFP-tail/Head-GFP	GFP-tail/Head-GFP p.adj	minusLog10 p value
CDK5RAP2	10.6	5.11e-14	13.2916
AKAP9	10.5	5.11e-14	13.2916
PCNT	10	5.11e-14	13.2916
PCM1	9.35	5.11e-14	13.2916
GORASP1	8.85	2.51e-10	9.60033
PDE4DIP	8.04	3.63e-13	12.4401
CEP131	7.96	5.11e-14	13.2916
GOLGA2	7.25	5.11e-14	13.2916
PRKAR2B	6.59	2.51e-08	7.60033
CEP68	6.28	1.33e-07	6.87615
PIBF1	5.9	3.29e-07	6.4828
MIB1	5.78	1.3e-09	8.88606
ATP2C1	5.78	0.0167	1.77728
SLC30A5	5.66	0.237	0.625252
PRKAR2A	5.43	5.11e-14	13.2916
GOLGA3	5.37	0.00185	2.73283
GOLGB1	5.28	4.06e-07	6.39147
CEP250	5.26	0.000141	3.85078
OFD1	5.19	1.13e-06	5.94692
CEP350	5.19	0.00351	2.45469
GYS1	5.14	0.00108	2.96658
KIF7	5.08	0.000647	3.1891
GRIPAP1	5.03	3.79e-07	6.42136
PIGG	4.89	4.28e-05	4.36856
PRKACA	4.85	0.000153	3.81531
CROCC	4.83	0.0648	1.18842
PRKACB	4.61	0.000113	3.94692
CCNJ	4.6	0.00581	2.23582
GORASP2	4.38	0.203	0.692504
CEP120	4.07	0.223	0.651695
B3GALT6	3.98	0.408	0.38934
DDX1	3.97	0.0529	1.27654
SLC35E1	3.83	0.746	0.127261
KIAA2013	3.82	0.415	0.381952
ZDHHC17	3.75	0.467	0.330683
BLZF1	3.72	0.504	0.297569
HS2ST1	3.63	0.658	0.181774
UBIAD1	3.58	0.659	0.181115
TFAM	3.53	0.282	0.549751
FOPNL	3.5	3.68e-05	4.43415
TRIM27	3.49	0.0107	1.97062
LGALS3BP	3.47	0.0202	1.69465
TMED7	3.46	0.452	0.344862
ALDH18A1	3.42	0.0395	1.4034
TM9SF4	3.24	0.833	0.079355
NUP88	3.23	0.291	0.536107
TPGS1	3.21	0.0403	1.39469
CUX1	3.18	0.751	0.12436
MRPL13	3.11	0.586	0.232102
ACO2	3.09	0.845	0.0731433
GOLIM4	3.08	0.365	0.437707
COPG1	3.07	0.000376	3.42481
CEP72	2.93	0.0141	1.85078
CCDC138	2.92	0.21	0.677781
LARP1	2.91	0.524	0.280669
TMED4	2.91	0.728	0.137869
NEURL4	2.89	0.054	1.26761
ATP7A	2.88	0.654	0.184422
SCLT1	2.86	0.284	0.546682
P03243	2.86	0.771	0.112946
TMED2	2.83	0.803	0.0952845
ALDH1L2	2.8	0.0557	1.25414
COX5B	2.76	0.634	0.197911
GPHN	2.74	0.384	0.415669
SLC35B2	2.73	0.797	0.0985417
TBC1D31	2.72	0.00597	2.22403
CHPF2	2.71	0.503	0.298432
EIF2B5	2.7	0.58	0.236572
YIF1A	2.67	0.748	0.126098
CCDC14	2.65	0.0675	1.1707
B3GAT3	2.62	0.638	0.195179
DYNLL2	2.61	0.666	0.176526
HIST2H3A	2.57	0.834	0.0788339
TARS2	2.52	0.733	0.134896
MGAT2	2.51	0.846	0.0726296
TMED3	2.48	0.723	0.140862
PLOD3	2.47	0.437	0.359519
MCM4	2.47	0.554	0.25649
TMED9	2.46	0.685	0.164309
PDCD6IP	2.45	0.161	0.793174
EXTL2	2.44	0.665	0.177178
PYGL	2.43	0.297	0.527244
AMPD2	2.4	0.729	0.137272
ATP6V0A2	2.39	0.26	0.585027
CDK2	2.38	0.0926	1.03339
WWOX	2.36	0.188	0.725842
NKRF	2.35	0.0929	1.03198
EZR	2.34	0.45	0.346787
STAT3	2.33	0.725	0.139662
SEC63	2.26	0.286	0.543634
GLCE	2.25	0.521	0.283162
DDX21	2.24	0.77	0.113509
GALNT1	2.24	0.789	0.102923
P0DP25	2.22	0.68	0.167491
EBNA1BP2	2.2	0.51	0.29243
ZFPL1	2.17	0.883	0.0540393
ALCAM	2.15	0.53	0.275724
GOLM1	2.13	0.597	0.224026
TMED10	2.08	0.662	0.179142
CEP55	2.07	0.522	0.282329
SDF2L1	2.07	0.724	0.140261
CHD4	2.07	0.828	0.0819697
KIAA1524	2.05	0.0663	1.17849
TMUB1	2.05	0.54	0.267606
TM9SF3	2.05	0.779	0.108463
UFL1	2.02	0.501	0.300162
MAN2A1	2.02	0.762	0.118045
MRPL24	2.02	0.912	0.0400052
DYNLL1	2.01	0.852	0.0695604
TUBGCP2	2	0.55	0.259637
VPS35	2	0.64	0.19382
IMMT	1.99	0.307	0.512862
STMN2	1.99	0.681	0.166853
MOCS1	1.99	0.903	0.0443122
YIF1B	1.98	0.877	0.0570004
MCM7	1.97	0.593	0.226945
IDE	1.96	0.777	0.109579
NUMA1	1.96	0.892	0.0496351
MRPL45	1.95	0.614	0.211832
QARS	1.94	0.169	0.772113
MRPS17	1.93	0.673	0.171985
SNAPIN	1.92	0.762	0.118045
CD2AP	1.92	0.833	0.079355
CTNNA1	1.91	0.173	0.761954
SLC25A1	1.89	0.633	0.198596
TMED1	1.87	0.846	0.0726296
CISD1	1.86	0.819	0.0867161
LAS1L	1.85	0.352	0.453457
BCL2L13	1.81	0.81	0.091515
CEP290	1.8	0.792	0.101275
NDUFA2	1.8	0.823	0.0846002
RANGAP1	1.79	0.461	0.336299
EXOSC6	1.77	0.795	0.0996329
EEA1	1.75	0.579	0.237321
OGFR	1.75	0.821	0.0856568
OSTC	1.75	0.848	0.0716041
GOLGA5	1.74	0.193	0.714443
KIF1A	1.74	0.8	0.09691
OGT	1.72	0.806	0.093665
GALNT2	1.72	0.852	0.0695604
EXT2	1.7	0.781	0.107349
NUP85	1.69	0.819	0.0867161
MMGT1	1.68	0.794	0.100179
PRMT3	1.68	0.889	0.0510982
CTH	1.67	0.691	0.160522
XPOT	1.67	0.736	0.133122
RER1	1.67	0.882	0.0545314
NDUFS1	1.66	0.848	0.0716041
DNAAF5	1.65	0.522	0.282329
RPL9	1.65	0.73	0.136677
SLMAP	1.65	0.735	0.133713
MGAT1	1.64	0.726	0.139063
NELFCD	1.64	0.783	0.106238
FUT8	1.64	0.888	0.051587
RBM28	1.62	0.502	0.299296
GLDC	1.62	0.889	0.0510982
CCDC61	1.61	0.455	0.341989
ALAS1	1.61	0.734	0.134304
GLG1	1.61	0.78	0.107905
TELO2	1.6	0.554	0.25649
MTA2	1.6	0.634	0.197911
STRN	1.6	0.739	0.131356
GSPT1	1.6	0.811	0.0909791
MED4	1.59	0.896	0.047692
DLAT	1.58	0.247	0.607303
NSF	1.57	0.354	0.450997
CAPN2	1.54	0.787	0.104025
AP1S1	1.53	0.544	0.264401
UBR4	1.53	0.834	0.0788339
LMAN2L	1.52	0.82	0.0861861
ERLIN1	1.51	0.581	0.235824
HIST1H1C	1.51	0.822	0.0851282
RPL18	1.51	0.825	0.0835461
MCM6	1.5	0.801	0.0963675
SCARB2	1.49	0.463	0.334419
AP1B1	1.48	0.676	0.170053
NCBP1	1.48	0.76	0.119186
FKRP	1.48	0.874	0.0584886
TUBGCP3	1.47	0.588	0.230623
CTNND1	1.47	0.805	0.0942041
TMF1	1.47	0.806	0.093665
RPL36	1.47	0.868	0.0614803
SMEK1	1.46	0.748	0.126098
RRM1	1.46	0.929	0.0319843
GCC2	1.45	0.301	0.521434
RPS9	1.45	0.512	0.29073
TTLL12	1.45	0.831	0.080399
RPL13	1.44	0.851	0.0700704
RPL4	1.44	0.859	0.0660068
RPL6	1.44	0.891	0.0501223
2009-09-01	1.43	0.571	0.243364
RPL7A	1.43	0.854	0.0685421
MRPL12	1.43	0.912	0.0400052
GFPT1	1.42	0.78	0.107905
NUP98	1.42	0.867	0.0619809
AP3B1	1.41	0.508	0.294136
ACTN4	1.41	0.748	0.126098
HSP90AA1	1.4	0.512	0.29073
TXLNA	1.4	0.911	0.0404816
SEC23A	1.39	0.276	0.559091
DDX17	1.39	0.546	0.262807
CEP95	1.39	0.663	0.178486
COG4	1.39	0.831	0.080399
BICD2	1.38	0.621	0.206908
LMNB2	1.37	0.735	0.133713
RPL28	1.37	0.842	0.0746879
TFRC	1.35	0.248	0.605548
MRPL22	1.35	0.675	0.170696
TRIM32	1.35	0.829	0.0814455
VAC14	1.33	0.797	0.0985417
HERC2	1.33	0.807	0.0931265
CSTB	1.33	0.921	0.0357404
VCP	1.32	0.603	0.219683
MARS	1.29	0.523	0.281498
SRSF3	1.29	0.857	0.0670192
USP5	1.29	0.888	0.051587
CARS	1.29	0.893	0.0491485
STX4	1.27	0.802	0.0958256
ACTL6A	1.26	0.759	0.119758
SEC23B	1.25	0.264	0.578396
KIAA0753	1.25	0.682	0.166216
OSBP	1.25	0.746	0.127261
CSNK1E	1.25	0.791	0.101824
KHSRP	1.25	0.919	0.0366845
MAPRE1	1.24	0.75	0.124939
HIST1H4A	1.24	0.812	0.090444
OGDH	1.23	0.836	0.0777937
RPS8	1.23	0.867	0.0619809
EMC7	1.23	0.881	0.0550241
DNAJC10	1.22	0.75	0.124939
RPS23	1.22	0.834	0.0788339
RPL10	1.22	0.845	0.0731433
EEF2	1.21	0.506	0.295849
HMMR	1.21	0.613	0.21254
MYBBP1A	1.21	0.908	0.0419142
HSP90B1	1.2	0.644	0.191114
TOR1AIP2	1.2	0.854	0.0685421
PTCD3	1.2	0.863	0.0639892
MAN1B1	1.19	0.735	0.133713
EIF4E	1.19	0.875	0.0579919
HOOK1	1.18	0.784	0.105684
PDHA1	1.18	0.813	0.0899095
QSOX2	1.18	0.901	0.0452752
SLC25A13	1.18	0.904	0.0438316
HAUS6	1.17	0.831	0.080399
NDUFV2	1.16	0.853	0.069051
RPL26	1.15	0.76	0.119186
SSX2IP	1.15	0.818	0.0872467
AP1M1	1.15	0.867	0.0619809
NOP2	1.15	0.91	0.0409586
KCTD6	1.15	0.912	0.0400052
UNC45A	1.14	0.662	0.179142
XPO7	1.14	0.784	0.105684
RNPEP	1.14	0.836	0.0777937
TOMM40	1.14	0.864	0.0634863
HNRNPR	1.14	0.89	0.05061
LMAN2	1.14	0.904	0.0438316
SLC39A14	1.14	0.932	0.0305841
TRIP11	1.13	0.76	0.119186
WDR77	1.13	0.892	0.0496351
RPL19	1.13	0.917	0.0376307
HSP90AB1	1.12	0.504	0.297569
PRPF8	1.11	0.629	0.201349
C11orf49	1.11	0.774	0.111259
RPAP3	1.11	0.82	0.0861861
UBE2N	1.11	0.894	0.0486625
XRCC5	1.1	0.727	0.138466
TRMT1	1.1	0.792	0.101275
EIF3G	1.1	0.848	0.0716041
QPCTL	1.1	0.915	0.0385789
NCAPH	1.09	0.716	0.145087
TRIM28	1.09	0.768	0.114639
RPL3	1.09	0.813	0.0899095
MCM3	1.09	0.846	0.0726296
RPS6	1.09	0.873	0.0589858
BET1L	1.09	0.91	0.0409586
LEPRE1	1.08	0.837	0.0772745
PAPSS1	1.08	0.892	0.0496351
SNRPA1	1.08	0.898	0.0467237
UQCRB	1.08	0.898	0.0467237
RPS10	1.08	0.904	0.0438316
HIST1H2AJ	1.08	0.907	0.0423927
HDAC10	1.08	0.918	0.0371573
PBDC1	1.08	0.923	0.0347983
VDAC3	1.07	0.699	0.155523
PODXL	1.07	0.779	0.108463
MTAP	1.07	0.903	0.0443122
LMNA	1.07	0.911	0.0404816
CSE1L	1.06	0.343	0.464706
SRP14	1.06	0.897	0.0472076
TNPO1	1.05	0.364	0.438899
PDIA4	1.05	0.75	0.124939
SCFD1	1.05	0.881	0.0550241
SSSCA1	1.05	0.882	0.0545314
RHOT2	1.05	0.883	0.0540393
OPA1	1.05	0.903	0.0443122
MCM5	1.04	0.895	0.048177
CTBP1	1.04	0.915	0.0385789
RPL7	1.03	0.669	0.174574
MRPS27	1.02	0.573	0.241845
MTHFD1	1.02	0.796	0.0990869
MRE11A	1.02	0.86	0.0655015
LBR	1.02	0.872	0.0594835
RPL21	0.997	0.924	0.034328
SCRIB	0.994	0.904	0.0438316
RPL17	0.992	0.909	0.0414361
NSUN2	0.991	0.863	0.0639892
GLT8D1	0.984	0.903	0.0443122
STRN3	0.983	0.764	0.116907
RPSA	0.982	0.766	0.115771
GSTM2	0.981	0.919	0.0366845
TMED5	0.98	0.849	0.0710923
ILF3	0.98	0.875	0.0579919
DPYSL5	0.978	0.927	0.0329203
GALNT7	0.976	0.911	0.0404816
NPEPPS	0.976	0.914	0.0390538
HIST1H2BL	0.973	0.904	0.0438316
MYH10	0.972	0.831	0.080399
ABI1	0.966	0.917	0.0376307
STRN4	0.962	0.797	0.0985417
RPS21	0.956	0.898	0.0467237
ACSL4	0.952	0.873	0.0589858
VPS16	0.946	0.881	0.0550241
COPB1	0.94	0.732	0.135489
PSMD9	0.937	0.92	0.0362122
COG2	0.931	0.806	0.093665
TMCO1	0.93	0.913	0.0395292
VDAC1	0.929	0.833	0.079355
THOC2	0.922	0.888	0.051587
ACADVL	0.916	0.813	0.0899095
CAPRIN1	0.915	0.897	0.0472076
STX5	0.915	0.92	0.0362122
RPL15	0.914	0.907	0.0423927
PPP6R1	0.913	0.86	0.0655015
DNM2	0.912	0.824	0.0840728
KARS	0.911	0.716	0.145087
RPL32	0.904	0.929	0.0319843
ERP44	0.903	0.898	0.0467237
CANT1	0.903	0.929	0.0319843
RANBP9	0.892	0.796	0.0990869
PA2G4	0.892	0.912	0.0400052
NUP93	0.887	0.707	0.150581
FARSB	0.886	0.934	0.0296531
RPL8	0.884	0.862	0.0644927
AARS	0.879	0.899	0.0462403
XRN2	0.876	0.899	0.0462403
SND1	0.876	0.931	0.0310503
RPL27A	0.872	0.91	0.0409586
HK1	0.87	0.886	0.0525663
PPIB	0.87	0.905	0.0433514
TIMM23	0.87	0.921	0.0357404
SDHA	0.868	0.879	0.0560111
DHCR7	0.867	0.878	0.0565055
LCMT1	0.866	0.924	0.034328
IGF2BP1	0.865	0.827	0.0824945
HTATSF1	0.864	0.889	0.0510982
OLA1	0.858	0.871	0.0599818
PANK4	0.853	0.885	0.0530567
PIGS	0.852	0.83	0.0809219
GMDS	0.852	0.834	0.0788339
PGK1	0.851	0.899	0.0462403
RPS2	0.85	0.76	0.119186
YIPF4	0.849	0.919	0.0366845
RPS7	0.846	0.896	0.047692
CETN3	0.845	0.844	0.0736576
FLNA	0.844	0.848	0.0716041
NUP160	0.843	0.906	0.0428718
RPL14	0.843	0.92	0.0362122
ZC3HAV1	0.842	0.835	0.0783135
NUP107	0.842	0.921	0.0357404
NCL	0.841	0.744	0.128427
RPS28	0.84	0.929	0.0319843
SNX1	0.838	0.927	0.0329203
ATP6V0D1	0.836	0.794	0.100179
RPL18A	0.836	0.91	0.0409586
TARS	0.835	0.915	0.0385789
DDX3X	0.832	0.859	0.0660068
GALK1	0.832	0.918	0.0371573
USO1	0.824	0.731	0.136083
DOCK7	0.824	0.926	0.033389
GARS	0.823	0.865	0.0629839
AGL	0.819	0.902	0.0447935
SPTAN1	0.818	0.797	0.0985417
SLK	0.818	0.916	0.0381045
PRMT5	0.817	0.905	0.0433514
CUL5	0.811	0.858	0.0665127
PHB2	0.81	0.87	0.0604807
RPLP2	0.81	0.91	0.0409586
CUL4B	0.808	0.897	0.0472076
RPL5	0.807	0.831	0.080399
MRPL37	0.805	0.909	0.0414361
SORT1	0.802	0.893	0.0491485
CASK	0.802	0.93	0.0315171
CPSF2	0.789	0.823	0.0846002
UCHL1	0.788	0.922	0.0352691
PHB	0.787	0.831	0.080399
EMC3	0.787	0.913	0.0395292
SEC11A	0.785	0.932	0.0305841
MARCKS	0.784	0.927	0.0329203
HSPA9	0.778	0.747	0.126679
RPL34	0.777	0.921	0.0357404
MYH9	0.776	0.744	0.128427
ARHGDIA	0.775	0.931	0.0310503
DYNC1I2	0.774	0.859	0.0660068
SNRPB2	0.771	0.9	0.0457575
2002-09-01	0.769	0.92	0.0362122
TAB1	0.764	0.92	0.0362122
XRCC6	0.763	0.917	0.0376307
PRPF3	0.762	0.924	0.034328
CTNNB1	0.759	0.892	0.0496351
MYL12A	0.758	0.918	0.0371573
TRMT112	0.753	0.938	0.0277972
RPS3A	0.752	0.793	0.100727
HSPA14	0.752	0.928	0.032452
RPL23A	0.749	0.867	0.0619809
ILF2	0.749	0.902	0.0447935
PDE12	0.745	0.915	0.0385789
CCDC6	0.736	0.905	0.0433514
RABL3	0.736	0.925	0.0338583
LRRC40	0.735	0.93	0.0315171
NUBP1	0.733	0.937	0.0282604
RPL24	0.728	0.896	0.047692
MTX2	0.727	0.91	0.0409586
RPLP1	0.725	0.94	0.0268721
ERGIC1	0.723	0.917	0.0376307
RPS11	0.72	0.814	0.0893756
HAUS4	0.716	0.93	0.0315171
MIA2	0.713	0.894	0.0486625
NEDD1	0.712	0.872	0.0594835
RFC5	0.711	0.916	0.0381045
RPS3	0.709	0.73	0.136677
SLC25A24	0.708	0.884	0.0535477
RPS4X	0.705	0.858	0.0665127
MYL6	0.705	0.925	0.0338583
SMARCA5	0.704	0.902	0.0447935
CTTN	0.704	0.943	0.0254883
STIP1	0.703	0.918	0.0371573
DHX15	0.702	0.893	0.0491485
LCN1	0.699	0.939	0.0273344
NDUFA12	0.698	0.915	0.0385789
RPLP0	0.697	0.872	0.0594835
MRPL19	0.697	0.898	0.0467237
CUL2	0.697	0.911	0.0404816
HAUS1	0.693	0.88	0.0555173
ASNS	0.693	0.909	0.0414361
KRT18	0.691	0.905	0.0433514
HN1L	0.687	0.932	0.0305841
IDH3B	0.686	0.913	0.0395292
CPVL	0.685	0.869	0.0609802
TDRKH	0.685	0.917	0.0376307
PRMT1	0.683	0.887	0.0520764
NDUFA8	0.682	0.92	0.0362122
RPL31	0.679	0.937	0.0282604
WDFY1	0.675	0.933	0.0301184
STAT1	0.672	0.927	0.0329203
VDAC2	0.67	0.915	0.0385789
TTC4	0.67	0.937	0.0282604
MRPL44	0.67	0.947	0.02365
SPTBN1	0.669	0.888	0.051587
THOP1	0.668	0.923	0.0347983
GCLM	0.668	0.941	0.0264104
EPHB2	0.667	0.896	0.047692
RPS13	0.664	0.759	0.119758
ERLIN2	0.664	0.812	0.090444
ZW10	0.661	0.92	0.0362122
ATP2B4	0.661	0.928	0.032452
ADAM15	0.658	0.861	0.0649968
MTHFD1L	0.657	0.926	0.033389
RBMX	0.656	0.913	0.0395292
NFU1	0.656	0.944	0.025028
COPS5	0.655	0.914	0.0390538
RPIA	0.655	0.935	0.0291884
MTCH2	0.654	0.907	0.0423927
MAEA	0.653	0.881	0.0550241
KIAA1598	0.65	0.913	0.0395292
FAM20B	0.648	0.94	0.0268721
APIP	0.647	0.902	0.0447935
GNL3	0.644	0.93	0.0315171
UBE3A	0.643	0.905	0.0433514
NAPA	0.642	0.894	0.0486625
RRBP1	0.642	0.938	0.0277972
LARS	0.639	0.872	0.0594835
COLGALT1	0.639	0.925	0.0338583
LMAN1	0.639	0.93	0.0315171
KDM1A	0.633	0.877	0.0570004
VAPA	0.632	0.88	0.0555173
CAPNS1	0.627	0.907	0.0423927
CTPS1	0.627	0.914	0.0390538
MVD	0.627	0.916	0.0381045
ACAD9	0.627	0.937	0.0282604
EEF1D	0.619	0.828	0.0819697
YRDC	0.617	0.941	0.0264104
MAD1L1	0.615	0.899	0.0462403
ACADM	0.615	0.923	0.0347983
SNAP23	0.615	0.929	0.0319843
TMLHE	0.615	0.944	0.025028
ACTR1A	0.614	0.892	0.0496351
PDHB	0.614	0.922	0.0352691
TMEM192	0.611	0.905	0.0433514
HSPB1	0.609	0.917	0.0376307
POLA1	0.609	0.943	0.0254883
EXOSC9	0.608	0.916	0.0381045
RPS18	0.607	0.85	0.0705811
DDRGK1	0.607	0.887	0.0520764
PML	0.606	0.932	0.0305841
YWHAZ	0.603	0.88	0.0555173
RPS20	0.602	0.898	0.0467237
ATP6AP2	0.599	0.9	0.0457575
FUS	0.597	0.892	0.0496351
GTF3C3	0.597	0.906	0.0428718
RPL38	0.596	0.933	0.0301184
CUL3	0.593	0.922	0.0352691
PEBP1	0.593	0.931	0.0310503
HK2	0.593	0.933	0.0301184
TOMM22	0.592	0.904	0.0438316
PAICS	0.59	0.821	0.0856568
GTF3C5	0.589	0.916	0.0381045
EPS15L1	0.589	0.917	0.0376307
C19orf52	0.588	0.923	0.0347983
SEC31A	0.586	0.927	0.0329203
SEC24B	0.585	0.921	0.0357404
EIF3D	0.584	0.918	0.0371573
GOSR1	0.583	0.936	0.0287242
SNRPD2	0.582	0.925	0.0338583
C8orf33	0.581	0.891	0.0501223
ACSL1	0.58	0.896	0.047692
SF3B2	0.58	0.912	0.0400052
RPS15A	0.578	0.874	0.0584886
KIF2C	0.578	0.925	0.0338583
MRPS2	0.577	0.866	0.0624821
EIF3C	0.574	0.922	0.0352691
CCAR2	0.569	0.924	0.034328
MCAM	0.568	0.908	0.0419142
TCOF1	0.562	0.93	0.0315171
CEP170	0.562	0.938	0.0277972
PRPSAP2	0.561	0.914	0.0390538
PYCR2	0.559	0.922	0.0352691
NDUFB9	0.559	0.928	0.032452
HSD17B4	0.559	0.936	0.0287242
SLC3A2	0.558	0.838	0.076756
FUBP1	0.557	0.929	0.0319843
NHP2L1	0.556	0.921	0.0357404
RPL10A	0.552	0.879	0.0560111
PDHX	0.552	0.919	0.0366845
MGEA5	0.551	0.922	0.0352691
YWHAG	0.549	0.875	0.0579919
HNRNPUL1	0.546	0.914	0.0390538
RFC4	0.544	0.936	0.0287242
UTRN	0.54	0.938	0.0277972
PUS1	0.536	0.902	0.0447935
LSM12	0.535	0.946	0.0241089
MPP2	0.533	0.933	0.0301184
TPM4	0.532	0.947	0.02365
ATP13A1	0.531	0.877	0.0570004
SKIV2L2	0.53	0.909	0.0414361
ARMC8	0.527	0.885	0.0530567
ACTG1	0.527	0.9	0.0457575
STOML2	0.526	0.849	0.0710923
ALDH16A1	0.525	0.937	0.0282604
SPATA5	0.523	0.886	0.0525663
VPS18	0.523	0.928	0.032452
TPR	0.522	0.846	0.0726296
EIF3F	0.522	0.883	0.0540393
NDUFA10	0.522	0.93	0.0315171
ALDOC	0.519	0.94	0.0268721
TM9SF1	0.513	0.948	0.0231917
ADO	0.512	0.933	0.0301184
EEF1G	0.51	0.896	0.047692
SERPINB3	0.507	0.946	0.0241089
UQCRC2	0.505	0.864	0.0634863
KLC2	0.505	0.934	0.0296531
EIF3L	0.503	0.929	0.0319843
HAGH	0.501	0.901	0.0452752
CXADR	0.5	0.923	0.0347983
MED17	0.497	0.924	0.034328
ADAR	0.496	0.927	0.0329203
AARS2	0.496	0.933	0.0301184
MRPS22	0.495	0.907	0.0423927
SERPINH1	0.494	0.912	0.0400052
MT-CO2	0.493	0.921	0.0357404
BYSL	0.493	0.927	0.0329203
RPS16	0.492	0.87	0.0604807
EIF3H	0.492	0.929	0.0319843
CTPS2	0.491	0.943	0.0254883
RPL12	0.49	0.885	0.0530567
RPL11	0.49	0.897	0.0472076
ABHD10	0.49	0.938	0.0277972
PPP2R2A	0.49	0.946	0.0241089
RPL35A	0.489	0.899	0.0462403
LMNB1	0.487	0.919	0.0366845
SF3B1	0.486	0.893	0.0491485
CBS	0.486	0.912	0.0400052
MIF	0.481	0.941	0.0264104
MAT2A	0.48	0.934	0.0296531
SLC1A5	0.478	0.898	0.0467237
EEF1E1	0.478	0.898	0.0467237
NDC80	0.478	0.914	0.0390538
DNAJB11	0.478	0.932	0.0305841
ACBD3	0.477	0.936	0.0287242
ZMPSTE24	0.475	0.927	0.0329203
RPL13A	0.475	0.928	0.032452
PABPC1	0.474	0.886	0.0525663
EP300	0.471	0.938	0.0277972
CNOT7	0.47	0.921	0.0357404
CCS	0.47	0.943	0.0254883
VCL	0.467	0.94	0.0268721
SRP72	0.464	0.91	0.0409586
SIAH1	0.463	0.934	0.0296531
MRPS34	0.463	0.934	0.0296531
MKLN1	0.461	0.926	0.033389
RPS5	0.456	0.91	0.0409586
RCOR1	0.455	0.911	0.0404816
SPCS3	0.455	0.932	0.0305841
BTAF1	0.453	0.94	0.0268721
TRABD	0.451	0.919	0.0366845
DSG2	0.451	0.942	0.0259491
IGSF8	0.444	0.928	0.032452
PLOD1	0.442	0.944	0.025028
CMBL	0.441	0.907	0.0423927
TXNDC12	0.441	0.924	0.034328
MMAB	0.44	0.942	0.0259491
RPS14	0.438	0.892	0.0496351
AUP1	0.438	0.941	0.0264104
ARF4	0.435	0.909	0.0414361
IQGAP1	0.434	0.916	0.0381045
USP10	0.434	0.936	0.0287242
CXorf38	0.431	0.939	0.0273344
NADK	0.43	0.925	0.0338583
FHL1	0.429	0.929	0.0319843
HEATR3	0.427	0.93	0.0315171
RPL30	0.422	0.902	0.0447935
PEF1	0.422	0.941	0.0264104
FLNB	0.417	0.912	0.0400052
RSAD1	0.417	0.935	0.0291884
GRHPR	0.415	0.933	0.0301184
PHKG2	0.414	0.926	0.033389
MRPS25	0.412	0.928	0.032452
HNRNPM	0.411	0.91	0.0409586
GALNT16	0.404	0.941	0.0264104
INTS1	0.404	0.943	0.0254883
FAM21C	0.403	0.947	0.02365
HNRNPDL	0.398	0.942	0.0259491
RPL27	0.395	0.917	0.0376307
VARS	0.394	0.924	0.034328
ARPC3	0.391	0.947	0.02365
CECR5	0.389	0.935	0.0291884
CKB	0.389	0.936	0.0287242
YWHAH	0.388	0.915	0.0385789
MAP4	0.388	0.945	0.0245682
S100A8	0.388	0.95	0.0222764
ATIC	0.387	0.941	0.0264104
DNAJC9	0.386	0.945	0.0245682
VPS11	0.382	0.925	0.0338583
P0DPI2	0.377	0.947	0.02365
RPS25	0.374	0.927	0.0329203
WDR45	0.374	0.93	0.0315171
CAPN1	0.374	0.936	0.0287242
LANCL2	0.374	0.944	0.025028
SART3	0.371	0.917	0.0376307
EIF3E	0.371	0.929	0.0319843
EIF3M	0.368	0.933	0.0301184
SKP1	0.368	0.947	0.02365
PTPN11	0.368	0.948	0.0231917
EIF3B	0.365	0.925	0.0338583
PDK3	0.364	0.932	0.0305841
MAT2B	0.363	0.939	0.0273344
AHCY	0.36	0.935	0.0291884
ISCA2	0.36	0.948	0.0231917
MIS18A	0.359	0.943	0.0254883
WASF1	0.359	0.945	0.0245682
CANX	0.354	0.915	0.0385789
OSBPL11	0.353	0.941	0.0264104
PARK7	0.35	0.926	0.033389
MCMBP	0.348	0.944	0.025028
CD47	0.347	0.925	0.0338583
EIF5A	0.347	0.946	0.0241089
CISD2	0.346	0.926	0.033389
MCM2	0.345	0.94	0.0268721
HSPA5	0.343	0.916	0.0381045
PPP2CB	0.343	0.931	0.0310503
RECQL	0.342	0.934	0.0296531
EMC4	0.342	0.946	0.0241089
TSN	0.341	0.948	0.0231917
TMEM43	0.339	0.93	0.0315171
PPP6R3	0.338	0.923	0.0347983
IRAK1	0.337	0.946	0.0241089
CTSD	0.336	0.945	0.0245682
AKAP8L	0.335	0.931	0.0310503
SFXN1	0.329	0.928	0.032452
UPP1	0.328	0.944	0.025028
RAB18	0.325	0.93	0.0315171
MPZL1	0.323	0.943	0.0254883
PLCG1	0.323	0.949	0.0227338
RCN1	0.319	0.944	0.025028
VPS37B	0.317	0.939	0.0273344
ESYT2	0.313	0.926	0.033389
VAPB	0.313	0.928	0.032452
ERGIC3	0.313	0.948	0.0231917
KPNB1	0.312	0.915	0.0385789
EIF4G2	0.31	0.942	0.0259491
GEMIN4	0.306	0.926	0.033389
RPS19	0.306	0.927	0.0329203
IGHG1	0.305	0.952	0.0213631
YWHAQ	0.304	0.928	0.032452
GMPS	0.304	0.945	0.0245682
EPHB4	0.303	0.946	0.0241089
HPRT1	0.302	0.939	0.0273344
MRPS9	0.301	0.942	0.0259491
CACYBP	0.299	0.931	0.0310503
ALDOA	0.299	0.944	0.025028
ADAM9	0.296	0.93	0.0315171
RAD50	0.296	0.932	0.0305841
HNRNPA1	0.294	0.934	0.0296531
PLS3	0.293	0.941	0.0264104
AASS	0.292	0.93	0.0315171
PDCD6	0.288	0.943	0.0254883
ABCD3	0.288	0.944	0.025028
SLC25A11	0.287	0.935	0.0291884
EPB41	0.286	0.943	0.0254883
PEX14	0.285	0.941	0.0264104
RPS24	0.285	0.946	0.0241089
EPRS	0.284	0.92	0.0362122
IARS	0.284	0.929	0.0319843
ELP2	0.28	0.948	0.0231917
EXOC5	0.279	0.952	0.0213631
NUDT5	0.278	0.937	0.0282604
LDLR	0.278	0.938	0.0277972
ATP1A1	0.268	0.929	0.0319843
PPP2R5C	0.266	0.941	0.0264104
GLRX5	0.266	0.951	0.0218195
YWHAB	0.265	0.933	0.0301184
GAPVD1	0.265	0.947	0.02365
CNBP	0.261	0.933	0.0301184
SERPINB1	0.261	0.945	0.0245682
MORC3	0.26	0.944	0.025028
CPSF3	0.256	0.947	0.02365
DERA	0.253	0.946	0.0241089
PVRL2	0.251	0.943	0.0254883
BCS1L	0.25	0.939	0.0273344
NCSTN	0.249	0.938	0.0277972
CFL1	0.249	0.95	0.0222764
SF3B3	0.248	0.937	0.0282604
ABI2	0.247	0.946	0.0241089
DENR	0.246	0.95	0.0222764
CHMP1A	0.242	0.948	0.0231917
AP2A1	0.241	0.949	0.0227338
ENAH	0.24	0.948	0.0231917
PIGT	0.239	0.949	0.0227338
NUP205	0.238	0.94	0.0268721
ACTR2	0.236	0.947	0.02365
YEATS4	0.232	0.949	0.0227338
AFG3L2	0.231	0.939	0.0273344
PITRM1	0.221	0.951	0.0218195
TGOLN2	0.22	0.937	0.0282604
TRAPPC4	0.22	0.942	0.0259491
STX17	0.219	0.947	0.02365
CYC1	0.219	0.95	0.0222764
GSTP1	0.216	0.947	0.02365
NNT	0.214	0.94	0.0268721
RPS12	0.211	0.938	0.0277972
AIMP1	0.206	0.951	0.0218195
PFDN5	0.205	0.95	0.0222764
PGLS	0.204	0.951	0.0218195
CAPZB	0.199	0.946	0.0241089
PROSC	0.197	0.95	0.0222764
DHX9	0.194	0.949	0.0227338
CAND2	0.193	0.948	0.0231917
RIPK1	0.192	0.952	0.0213631
OSBPL8	0.189	0.948	0.0231917
BRAT1	0.189	0.949	0.0227338
BUB3	0.188	0.943	0.0254883
CLPTM1	0.187	0.948	0.0231917
SMC3	0.187	0.95	0.0222764
PGM3	0.182	0.951	0.0218195
USE1	0.181	0.947	0.02365
SNRPN	0.179	0.95	0.0222764
SLC25A5	0.175	0.95	0.0222764
CA2	0.175	0.951	0.0218195
PGM1	0.173	0.95	0.0222764
IRS4	0.171	0.945	0.0245682
PDCD2L	0.171	0.95	0.0222764
CSDE1	0.17	0.949	0.0227338
DCTN1	0.167	0.944	0.025028
MCCC1	0.166	0.947	0.02365
WASF2	0.163	0.951	0.0218195
NARFL	0.162	0.95	0.0222764
NUDC	0.161	0.947	0.02365
LRRC47	0.161	0.95	0.0222764
SPG20	0.161	0.952	0.0213631
IKBIP	0.159	0.948	0.0231917
UBA6	0.157	0.95	0.0222764
COPZ1	0.156	0.952	0.0213631
HM13	0.154	0.95	0.0222764
IAH1	0.154	0.95	0.0222764
YWHAE	0.152	0.942	0.0259491
ITGA6	0.152	0.948	0.0231917
COPG2	0.149	0.947	0.02365
SNRPD3	0.148	0.949	0.0227338
SEC62	0.148	0.949	0.0227338
CADM1	0.145	0.95	0.0222764
PPA2	0.145	0.952	0.0213631
AGK	0.144	0.951	0.0218195
GOLGA4	0.143	0.946	0.0241089
DDX5	0.143	0.949	0.0227338
HADHA	0.142	0.943	0.0254883
EMD	0.14	0.948	0.0231917
LSR	0.14	0.949	0.0227338
MRPL11	0.14	0.95	0.0222764
N4BP1	0.139	0.948	0.0231917
PPP1CA	0.138	0.948	0.0231917
DFFA	0.138	0.952	0.0213631
WDR26	0.137	0.946	0.0241089
PRDX5	0.137	0.952	0.0213631
RAC1	0.137	0.953	0.0209071
UQCRFS1	0.136	0.953	0.0209071
XPO1	0.135	0.945	0.0245682
PDCD5	0.135	0.95	0.0222764
PYCR1	0.133	0.948	0.0231917
LDHB	0.132	0.95	0.0222764
PRDX2	0.129	0.949	0.0227338
MRPS16	0.128	0.95	0.0222764
TALDO1	0.128	0.952	0.0213631
CAPZA2	0.127	0.952	0.0213631
LDHA	0.126	0.952	0.0213631
FN3KRP	0.126	0.952	0.0213631
EIF3I	0.123	0.952	0.0213631
FAM3C	0.122	0.952	0.0213631
STX8	0.121	0.951	0.0218195
PFAS	0.12	0.95	0.0222764
CHORDC1	0.118	0.951	0.0218195
MDH2	0.117	0.951	0.0218195
SEL1L	0.116	0.951	0.0218195
HLA-A	0.115	0.949	0.0227338
ASMTL	0.114	0.951	0.0218195
SNX2	0.113	0.951	0.0218195
PRDX1	0.108	0.949	0.0227338
KIF11	0.108	0.951	0.0218195
SSR3	0.108	0.953	0.0209071
MRPL18	0.107	0.953	0.0209071
TNPO3	0.103	0.952	0.0213631
UBE2O	0.102	0.954	0.0204516
GGCT	0.101	0.952	0.0213631
FAM188A	0.1	0.952	0.0213631
NME1	0.0994	0.952	0.0213631
SRP19	0.095	0.953	0.0209071
GLB1L2	0.0947	0.954	0.0204516
TXN	0.0941	0.952	0.0213631
COG1	0.0924	0.951	0.0218195
PITHD1	0.0913	0.955	0.0199966
CNOT1	0.0909	0.95	0.0222764
MRPS23	0.0878	0.952	0.0213631
VPS28	0.0852	0.951	0.0218195
CCT5	0.0826	0.95	0.0222764
ATG9A	0.0817	0.952	0.0213631
TMEM230	0.0811	0.954	0.0204516
PFDN2	0.081	0.954	0.0204516
DNPEP	0.0808	0.952	0.0213631
EMC2	0.08	0.954	0.0204516
PCMT1	0.0783	0.954	0.0204516
EIF4A3	0.0758	0.953	0.0209071
DDB1	0.0751	0.951	0.0218195
SCPEP1	0.075	0.954	0.0204516
IMPDH1	0.0738	0.952	0.0213631
STT3B	0.0729	0.954	0.0204516
ALKBH4	0.0708	0.952	0.0213631
UBQLN2	0.0687	0.954	0.0204516
PGAM1	0.0684	0.954	0.0204516
TRAP1	0.0682	0.954	0.0204516
UBL4A	0.0679	0.955	0.0199966
MDH1	0.0656	0.952	0.0213631
EEF1A1	0.0649	0.953	0.0209071
CLIC1	0.061	0.954	0.0204516
PRDX4	0.0606	0.954	0.0204516
HSD17B10	0.0571	0.954	0.0204516
SLC25A10	0.0554	0.955	0.0199966
ISOC2	0.0551	0.955	0.0199966
SMARCC2	0.0511	0.954	0.0204516
PIP	0.0509	0.955	0.0199966
HNRNPC	0.0501	0.954	0.0204516
DECR2	0.05	0.955	0.0199966
MOCS2.1	0.0496	0.953	0.0209071
MRPL48	0.0485	0.954	0.0204516
ATP5H	0.0481	0.954	0.0204516
GNAS	0.0475	0.954	0.0204516
SYMPK	0.045	0.955	0.0199966
PPIA	0.0437	0.954	0.0204516
DUT	0.0436	0.955	0.0199966
AIMP2	0.0432	0.953	0.0209071
LPHN2	0.0405	0.955	0.0199966
POLR2C	0.0401	0.955	0.0199966
PREB	0.0399	0.955	0.0199966
DNAJC2	0.0385	0.954	0.0204516
HNRNPD	0.0383	0.955	0.0199966
VMA21	0.0377	0.955	0.0199966
PRPF6	0.0362	0.954	0.0204516
WRNIP1	0.0357	0.955	0.0199966
TLN1	0.0313	0.955	0.0199966
ELAVL1	0.0309	0.955	0.0199966
IPO11	0.0269	0.955	0.0199966
UGGT1	0.0264	0.955	0.0199966
SCAMP2	0.0235	0.956	0.0195421
APOO	0.0232	0.956	0.0195421
ACAT1	0.0224	0.955	0.0199966
HNRNPU	0.0218	0.955	0.0199966
RANBP3	0.0204	0.955	0.0199966
GDI2	0.02	0.956	0.0195421
TAGLN2	0.0193	0.955	0.0199966
MAGT1	0.0187	0.955	0.0199966
HSPE1	0.0186	0.956	0.0195421
DAP3	0.0163	0.956	0.0195421
PRDX3	0.0149	0.955	0.0199966
PTER	0.0128	0.956	0.0195421
MAGED2	0.0101	0.956	0.0195421
HNRNPA2B1	0.00882	0.956	0.0195421
UBE4A	0.00866	0.956	0.0195421
CDK9	0.00816	0.956	0.0195421
PALLD	0.00787	0.956	0.0195421
EMC1	0.00716	0.956	0.0195421
GRB2	0.00699	0.956	0.0195421
PDK1	0.00585	0.956	0.0195421
PCNA	0.00492	0.956	0.0195421
RPN1	0.00371	0.956	0.0195421
RAN	0.000295	0.956	0.0195421
DPYSL2	-0.000274	0.956	0.0195421
SF3A1	-0.00127	0.956	0.0195421
ATP1B3	-0.00514	0.956	0.0195421
SLC25A22	-0.00639	0.956	0.0195421
DPM1	-0.0075	0.956	0.0195421
TXNL1	-0.00849	0.956	0.0195421
ARF1	-0.00853	0.956	0.0195421
GABPA	-0.0104	0.956	0.0195421
CPD	-0.0107	0.956	0.0195421
GAA	-0.0112	0.955	0.0199966
AS3MT	-0.0118	0.956	0.0195421
M6PR	-0.0128	0.956	0.0195421
DCTN2	-0.0131	0.956	0.0195421
GSTM3	-0.0136	0.956	0.0195421
MTPN	-0.0141	0.956	0.0195421
TIPRL	-0.0141	0.956	0.0195421
2007-09-01	-0.0154	0.955	0.0199966
SLC25A6	-0.0168	0.956	0.0195421
PRKAG1	-0.017	0.956	0.0195421
ADSS	-0.0189	0.956	0.0195421
APRT	-0.0191	0.956	0.0195421
GRWD1	-0.02	0.956	0.0195421
DSTN	-0.0205	0.956	0.0195421
DDOST	-0.0206	0.955	0.0199966
CS	-0.0206	0.955	0.0199966
ATP5J2	-0.0224	0.955	0.0199966
RPS17	-0.0237	0.955	0.0199966
PUM1	-0.0241	0.955	0.0199966
SAR1A	-0.0248	0.955	0.0199966
AMOT	-0.0254	0.955	0.0199966
LRRFIP1	-0.0273	0.955	0.0199966
WDR81	-0.0277	0.955	0.0199966
MED20	-0.0285	0.955	0.0199966
ANXA2	-0.0296	0.955	0.0199966
TK1	-0.0313	0.956	0.0195421
UQCRC1	-0.0319	0.955	0.0199966
SCAMP3	-0.033	0.954	0.0204516
INO80C	-0.0333	0.955	0.0199966
ACLY	-0.0359	0.955	0.0199966
RPAP2	-0.0401	0.954	0.0204516
GFM1	-0.0406	0.954	0.0204516
LTA4H	-0.0409	0.955	0.0199966
SEC24C	-0.0415	0.955	0.0199966
GNB2L1	-0.0437	0.954	0.0204516
RNH1	-0.0463	0.954	0.0204516
EBP	-0.0479	0.955	0.0199966
TUFM	-0.0508	0.954	0.0204516
RNF20	-0.0509	0.954	0.0204516
EIF3A	-0.0511	0.955	0.0199966
XPO5	-0.0514	0.953	0.0209071
NACA	-0.0519	0.954	0.0204516
RAB2A	-0.052	0.955	0.0199966
STX12	-0.0524	0.954	0.0204516
DCTN5	-0.0534	0.953	0.0209071
SDHB	-0.0545	0.953	0.0209071
HNRNPUL2	-0.0547	0.954	0.0204516
STIM1	-0.0552	0.954	0.0204516
NARF	-0.0598	0.955	0.0199966
GBF1	-0.0615	0.953	0.0209071
ARCN1	-0.0617	0.953	0.0209071
SPCS2	-0.0622	0.953	0.0209071
CAT	-0.0622	0.954	0.0204516
USP15	-0.0625	0.954	0.0204516
RAB6B	-0.0656	0.953	0.0209071
NEK9	-0.0661	0.954	0.0204516
SH3GLB1	-0.0679	0.954	0.0204516
ZC3HAV1L	-0.0698	0.954	0.0204516
SURF4	-0.0709	0.955	0.0199966
WARS	-0.0721	0.953	0.0209071
HDAC8	-0.0731	0.954	0.0204516
ATP5O	-0.0743	0.951	0.0218195
CASP14	-0.0747	0.954	0.0204516
RAB1B	-0.0752	0.954	0.0204516
C14orf166	-0.0759	0.952	0.0213631
DNAJB6	-0.0778	0.951	0.0218195
GCLC	-0.0788	0.952	0.0213631
MPDU1	-0.0793	0.954	0.0204516
GLOD4	-0.0801	0.954	0.0204516
CBR1	-0.0811	0.952	0.0213631
HNRNPL	-0.0832	0.953	0.0209071
LNPEP	-0.0835	0.952	0.0213631
CSRP2	-0.0836	0.954	0.0204516
CSTF2	-0.0841	0.951	0.0218195
TTC37	-0.0853	0.954	0.0204516
PTGFRN	-0.0856	0.951	0.0218195
B2M	-0.087	0.954	0.0204516
EARS2	-0.0873	0.953	0.0209071
TCP1	-0.0882	0.951	0.0218195
SLC7A1	-0.0885	0.954	0.0204516
GAPDH	-0.0917	0.953	0.0209071
DCTPP1	-0.0945	0.954	0.0204516
STRAP	-0.0958	0.949	0.0227338
VIM	-0.097	0.949	0.0227338
OAT	-0.0981	0.953	0.0209071
PRDX6	-0.102	0.949	0.0227338
STX7	-0.102	0.95	0.0222764
PSME2	-0.102	0.954	0.0204516
SMC2	-0.103	0.949	0.0227338
TXNDC17	-0.103	0.954	0.0204516
PTPN1	-0.107	0.95	0.0222764
LAMB1	-0.107	0.952	0.0213631
RANBP2	-0.109	0.95	0.0222764
USP9X	-0.112	0.948	0.0231917
MLEC	-0.113	0.95	0.0222764
CENPM	-0.113	0.954	0.0204516
VTI1B	-0.114	0.951	0.0218195
KDM3B	-0.114	0.953	0.0209071
PCYT1A	-0.114	0.953	0.0209071
NUB1	-0.115	0.952	0.0213631
NFKB2	-0.118	0.95	0.0222764
GNPAT	-0.118	0.951	0.0218195
HMGCL	-0.118	0.954	0.0204516
GLRX3	-0.119	0.949	0.0227338
SLC16A1	-0.119	0.955	0.0199966
MTDH	-0.12	0.947	0.02365
TPI1	-0.122	0.951	0.0218195
UPF1	-0.127	0.952	0.0213631
CCT6A	-0.129	0.946	0.0241089
PXMP2	-0.13	0.951	0.0218195
ITPA	-0.132	0.954	0.0204516
POR	-0.133	0.945	0.0245682
HEATR1	-0.133	0.947	0.02365
GNB1L	-0.135	0.953	0.0209071
TECR	-0.136	0.951	0.0218195
PGP	-0.137	0.949	0.0227338
ALDH2	-0.142	0.949	0.0227338
CAPZA1	-0.143	0.951	0.0218195
ATP2B1	-0.144	0.945	0.0245682
BAX	-0.144	0.946	0.0241089
IMPAD1	-0.144	0.951	0.0218195
CALD1	-0.145	0.947	0.02365
PRKCSH	-0.145	0.948	0.0231917
CKMT1A	-0.145	0.949	0.0227338
HADH	-0.145	0.951	0.0218195
TIMM21	-0.145	0.951	0.0218195
NOMO2	-0.147	0.945	0.0245682
DARS	-0.148	0.942	0.0259491
RPS26	-0.15	0.953	0.0209071
EDC4	-0.155	0.946	0.0241089
CDK1	-0.155	0.95	0.0222764
FLYWCH2	-0.155	0.951	0.0218195
NTPCR	-0.155	0.952	0.0213631
KCTD12	-0.155	0.952	0.0213631
ATP6AP1	-0.158	0.947	0.02365
FLII	-0.158	0.949	0.0227338
KTN1	-0.16	0.942	0.0259491
TCEB2	-0.16	0.948	0.0231917
PPME1	-0.16	0.951	0.0218195
EIF6	-0.162	0.945	0.0245682
EMC8	-0.164	0.953	0.0209071
RPL22	-0.165	0.95	0.0222764
POLR2B	-0.166	0.948	0.0231917
VPS45	-0.167	0.948	0.0231917
IDH3A	-0.167	0.95	0.0222764
SRP68	-0.168	0.946	0.0241089
GART	-0.17	0.949	0.0227338
GGA2	-0.17	0.95	0.0222764
EIF2B4	-0.17	0.953	0.0209071
RPL23	-0.172	0.943	0.0254883
ACP2	-0.175	0.948	0.0231917
NCDN	-0.175	0.95	0.0222764
PSMD2	-0.176	0.942	0.0259491
SNX5	-0.177	0.946	0.0241089
STXBP3	-0.178	0.947	0.02365
SFT2D3	-0.179	0.945	0.0245682
BOLA2	-0.179	0.951	0.0218195
EXOC7	-0.18	0.948	0.0231917
CCDC47	-0.181	0.941	0.0264104
LMF2	-0.181	0.952	0.0213631
PSMD8	-0.182	0.948	0.0231917
RQCD1	-0.183	0.946	0.0241089
RARS	-0.186	0.947	0.02365
VKORC1L1	-0.188	0.946	0.0241089
PI4KA	-0.191	0.949	0.0227338
PCBP1	-0.191	0.949	0.0227338
PPA1	-0.192	0.944	0.025028
ZC3HC1	-0.193	0.945	0.0245682
COPB2	-0.194	0.947	0.02365
XPO6	-0.195	0.948	0.0231917
GLUL	-0.196	0.949	0.0227338
GLO1	-0.197	0.949	0.0227338
KRTCAP2	-0.198	0.944	0.025028
MTOR	-0.199	0.941	0.0264104
AK2	-0.199	0.947	0.02365
HLA-B	-0.199	0.949	0.0227338
FASN	-0.2	0.944	0.025028
COPS3	-0.201	0.947	0.02365
NELFB	-0.202	0.946	0.0241089
B4GAT1	-0.202	0.95	0.0222764
EXOSC4	-0.203	0.948	0.0231917
UBE2M	-0.203	0.949	0.0227338
MRPL49	-0.203	0.95	0.0222764
PKM	-0.205	0.943	0.0254883
TOR3A	-0.207	0.943	0.0254883
DNAJA3	-0.207	0.948	0.0231917
YBX1	-0.209	0.947	0.02365
BCAP31	-0.211	0.939	0.0273344
PM20D2	-0.211	0.95	0.0222764
GPN1	-0.214	0.946	0.0241089
DHX36	-0.216	0.944	0.025028
PSME3	-0.216	0.945	0.0245682
NPM1	-0.217	0.944	0.025028
COASY	-0.217	0.952	0.0213631
ATP5F1	-0.218	0.94	0.0268721
SLC25A12	-0.22	0.938	0.0277972
RANBP10	-0.22	0.94	0.0268721
PRPS1	-0.22	0.944	0.025028
CHP1	-0.221	0.946	0.0241089
ENO1	-0.221	0.946	0.0241089
TRAPPC3	-0.224	0.948	0.0231917
EIF4A1	-0.225	0.94	0.0268721
DLST	-0.226	0.939	0.0273344
LSS	-0.226	0.943	0.0254883
MRPS26	-0.227	0.947	0.02365
SH3GL1	-0.227	0.95	0.0222764
PPP6C	-0.228	0.947	0.02365
TLE3	-0.231	0.935	0.0291884
SLC12A2	-0.231	0.944	0.025028
TPD52L2	-0.231	0.946	0.0241089
RAB6A	-0.232	0.94	0.0268721
TUBG1	-0.232	0.95	0.0222764
RANBP1	-0.233	0.949	0.0227338
TNIP1	-0.235	0.939	0.0273344
CLCC1	-0.235	0.942	0.0259491
NUDT10	-0.235	0.949	0.0227338
COMT	-0.237	0.941	0.0264104
EFHD2	-0.239	0.945	0.0245682
SMC4	-0.24	0.933	0.0301184
HCCS	-0.24	0.945	0.0245682
STT3A	-0.243	0.937	0.0282604
CLTA	-0.246	0.946	0.0241089
USP7	-0.247	0.948	0.0231917
NRD1	-0.247	0.95	0.0222764
SSBP1	-0.248	0.939	0.0273344
TUBB4A	-0.248	0.944	0.025028
ATG4B	-0.248	0.948	0.0231917
INTS9	-0.25	0.943	0.0254883
MRPL14	-0.25	0.948	0.0231917
ADA	-0.252	0.945	0.0245682
ATP6V1C1	-0.256	0.943	0.0254883
ABCB7	-0.257	0.951	0.0218195
AIFM1	-0.258	0.93	0.0315171
PARP1	-0.258	0.944	0.025028
BIRC6	-0.259	0.949	0.0227338
HCFC1	-0.263	0.937	0.0282604
TSG101	-0.263	0.941	0.0264104
SSB	-0.264	0.937	0.0282604
GSR	-0.264	0.946	0.0241089
NOTCH2	-0.265	0.948	0.0231917
ANK3	-0.266	0.939	0.0273344
PPP2R1A	-0.272	0.929	0.0319843
CPPED1	-0.274	0.946	0.0241089
ACTR3	-0.274	0.947	0.02365
DSP	-0.275	0.942	0.0259491
UCKL1	-0.276	0.94	0.0268721
PTK7	-0.277	0.93	0.0315171
DNAJB1	-0.278	0.948	0.0231917
RPN2	-0.282	0.931	0.0310503
GNB1	-0.282	0.932	0.0305841
GNB2	-0.286	0.935	0.0291884
LONP1	-0.287	0.943	0.0254883
FANCD2	-0.289	0.927	0.0329203
EPHX1	-0.292	0.936	0.0287242
OTUB1	-0.297	0.931	0.0310503
VAMP3	-0.297	0.932	0.0305841
NDUFA5	-0.298	0.933	0.0301184
NCAPG	-0.3	0.926	0.033389
ISOC1	-0.304	0.94	0.0268721
VAMP7	-0.305	0.943	0.0254883
GTF2I	-0.305	0.949	0.0227338
IPO7	-0.308	0.94	0.0268721
ATP5C1	-0.31	0.936	0.0287242
SLC25A3	-0.31	0.946	0.0241089
NUP43	-0.311	0.938	0.0277972
DICER1	-0.311	0.945	0.0245682
ACSF3	-0.312	0.94	0.0268721
BPNT1	-0.312	0.944	0.025028
DYNC1LI1	-0.314	0.938	0.0277972
IGF2BP3	-0.314	0.939	0.0273344
RAB12	-0.314	0.941	0.0264104
TKT	-0.317	0.942	0.0259491
GCN1L1	-0.318	0.926	0.033389
HNRNPH1	-0.319	0.938	0.0277972
UBA1	-0.322	0.933	0.0301184
MRPS18B	-0.322	0.94	0.0268721
ACTR5	-0.322	0.945	0.0245682
RAB14	-0.326	0.922	0.0352691
CNP	-0.326	0.931	0.0310503
CYFIP1	-0.328	0.944	0.025028
CHCHD3	-0.329	0.94	0.0268721
ISYNA1	-0.329	0.944	0.025028
SUGT1	-0.33	0.943	0.0254883
FBXO22	-0.33	0.947	0.02365
SYNGR2	-0.331	0.944	0.025028
HMOX2	-0.332	0.915	0.0385789
RFC2	-0.334	0.94	0.0268721
CKAP4	-0.335	0.941	0.0264104
ATXN10	-0.341	0.919	0.0366845
PRIM1	-0.342	0.932	0.0305841
NUP153	-0.342	0.943	0.0254883
SMARCA4	-0.342	0.948	0.0231917
RFC3	-0.345	0.92	0.0362122
RFC1	-0.345	0.929	0.0319843
PPP2R1B	-0.347	0.939	0.0273344
TP53	-0.348	0.931	0.0310503
RAB3D	-0.348	0.935	0.0291884
PDF	-0.349	0.934	0.0296531
TMX2	-0.355	0.919	0.0366845
ALDH5A1	-0.355	0.93	0.0315171
RAB9A	-0.355	0.933	0.0301184
ECE1	-0.357	0.931	0.0310503
MRI1	-0.357	0.94	0.0268721
MATR3	-0.358	0.934	0.0296531
DCK	-0.359	0.942	0.0259491
GRPEL1	-0.36	0.934	0.0296531
TBL2	-0.361	0.908	0.0419142
PTPRF	-0.362	0.914	0.0390538
CYP20A1	-0.362	0.929	0.0319843
GEMIN5	-0.363	0.916	0.0381045
RAD23B	-0.366	0.934	0.0296531
TMEM33	-0.367	0.912	0.0400052
UBE2C	-0.369	0.945	0.0245682
RNF126	-0.37	0.934	0.0296531
ALG5	-0.372	0.93	0.0315171
ATP2A2	-0.373	0.908	0.0419142
SDCBP	-0.373	0.935	0.0291884
NUP35	-0.374	0.937	0.0282604
ARPC2	-0.376	0.945	0.0245682
IMPDH2	-0.378	0.913	0.0395292
CLASP1	-0.378	0.936	0.0287242
NUP210	-0.381	0.917	0.0376307
HLA-C	-0.384	0.938	0.0277972
NUP133	-0.384	0.938	0.0277972
LPCAT2	-0.385	0.946	0.0241089
CCT2	-0.391	0.898	0.0467237
GTF3C2	-0.391	0.928	0.032452
CYB5R3	-0.395	0.93	0.0315171
TM9SF2	-0.398	0.932	0.0305841
SHMT1	-0.4	0.913	0.0395292
TIMMDC1	-0.4	0.943	0.0254883
PTBP1	-0.401	0.93	0.0315171
EFTUD2	-0.402	0.908	0.0419142
SUB1	-0.402	0.942	0.0259491
MSN	-0.403	0.933	0.0301184
GNAQ	-0.407	0.935	0.0291884
HSCB	-0.407	0.946	0.0241089
PLIN3	-0.409	0.935	0.0291884
NCLN	-0.411	0.905	0.0433514
CRKL	-0.411	0.943	0.0254883
PCBP2	-0.413	0.931	0.0310503
THNSL1	-0.414	0.941	0.0264104
MTX1	-0.416	0.907	0.0423927
HAT1	-0.416	0.938	0.0277972
ATP5D	-0.416	0.947	0.02365
COPE	-0.419	0.926	0.033389
DCUN1D5	-0.42	0.946	0.0241089
SMAP1	-0.421	0.943	0.0254883
CHERP	-0.422	0.929	0.0319843
PSAT1	-0.422	0.94	0.0268721
NCKAP1	-0.422	0.944	0.025028
LETM1	-0.424	0.929	0.0319843
RIPK2	-0.426	0.938	0.0277972
OIP5	-0.426	0.944	0.025028
SNAP29	-0.43	0.917	0.0376307
NDUFB10	-0.431	0.93	0.0315171
RAB7A	-0.433	0.889	0.0510982
RAB1A	-0.433	0.935	0.0291884
DIAPH1	-0.433	0.938	0.0277972
MSH2	-0.434	0.942	0.0259491
ATP5A1	-0.435	0.89	0.05061
PTPMT1	-0.435	0.921	0.0357404
GAK	-0.435	0.937	0.0282604
ANXA5	-0.437	0.929	0.0319843
CBX3	-0.437	0.948	0.0231917
SCCPDH	-0.441	0.931	0.0310503
MRPL39	-0.443	0.935	0.0291884
SSR4	-0.444	0.929	0.0319843
TBC1D4	-0.445	0.939	0.0273344
PDS5A	-0.446	0.905	0.0433514
VBP1	-0.448	0.937	0.0282604
NRAS	-0.449	0.897	0.0472076
MAD2L1	-0.45	0.896	0.047692
CKAP5	-0.45	0.897	0.0472076
TMEM109	-0.45	0.949	0.0227338
BAG2	-0.453	0.919	0.0366845
BZW2	-0.454	0.888	0.051587
LEMD3	-0.456	0.94	0.0268721
CACHD1	-0.457	0.916	0.0381045
CIAPIN1	-0.457	0.942	0.0259491
PHKA1	-0.46	0.915	0.0385789
RAB21	-0.462	0.87	0.0604807
IPO5	-0.462	0.914	0.0390538
ATP6V1B2	-0.463	0.938	0.0277972
GOPC	-0.463	0.941	0.0264104
WASH6P	-0.464	0.891	0.0501223
HDGF	-0.467	0.938	0.0277972
MVB12A	-0.469	0.921	0.0357404
DLD	-0.47	0.917	0.0376307
EDC3	-0.47	0.931	0.0310503
NDUFS2	-0.471	0.9	0.0457575
SMC1A	-0.471	0.903	0.0443122
CYB5A	-0.475	0.907	0.0423927
RAP1B	-0.484	0.902	0.0447935
BUB1B	-0.486	0.925	0.0338583
LRIG2	-0.487	0.908	0.0419142
NME2	-0.487	0.915	0.0385789
PABPC4	-0.488	0.938	0.0277972
PSME1	-0.488	0.945	0.0245682
UBLCP1	-0.489	0.937	0.0282604
FABP5	-0.489	0.943	0.0254883
ERGIC2	-0.489	0.945	0.0245682
TSC2	-0.49	0.93	0.0315171
HSDL1	-0.491	0.909	0.0414361
LAMTOR1	-0.492	0.94	0.0268721
NSDHL	-0.493	0.908	0.0419142
PLSCR1	-0.496	0.931	0.0310503
ATP6V1A	-0.497	0.913	0.0395292
HARS	-0.497	0.917	0.0376307
BCAT1	-0.497	0.93	0.0315171
PPM1G	-0.497	0.937	0.0282604
GDPD1	-0.499	0.925	0.0338583
PFN2	-0.502	0.936	0.0287242
ADCK4	-0.505	0.866	0.0624821
CAND1	-0.505	0.911	0.0404816
TRIM33	-0.506	0.943	0.0254883
LAMC1	-0.511	0.924	0.034328
RTN1	-0.511	0.927	0.0329203
MTMR3	-0.511	0.939	0.0273344
SCARB1	-0.516	0.932	0.0305841
SIGMAR1	-0.516	0.944	0.025028
TEX264	-0.517	0.907	0.0423927
DHX30	-0.518	0.929	0.0319843
ETFA	-0.519	0.934	0.0296531
SLC7A5	-0.523	0.882	0.0545314
PMPCA	-0.523	0.93	0.0315171
PRPF4	-0.524	0.912	0.0400052
PRKDC	-0.527	0.88	0.0555173
CYB5R1	-0.528	0.926	0.033389
LRPPRC	-0.529	0.873	0.0589858
NACC1	-0.531	0.927	0.0329203
PBK	-0.536	0.927	0.0329203
RAB3GAP2	-0.537	0.883	0.0540393
GNAI3	-0.537	0.892	0.0496351
EPB41L3	-0.539	0.894	0.0486625
HNRNPK	-0.54	0.91	0.0409586
RAB4A	-0.54	0.923	0.0347983
YTHDF2	-0.54	0.93	0.0315171
ITPK1	-0.541	0.932	0.0305841
PGD	-0.541	0.933	0.0301184
ARL15	-0.542	0.932	0.0305841
DNAJA1	-0.544	0.881	0.0550241
RBM26	-0.545	0.92	0.0362122
RUVBL1	-0.547	0.84	0.0757207
RHOA	-0.547	0.855	0.0680339
ATP5L	-0.547	0.915	0.0385789
DDX39B	-0.55	0.92	0.0362122
HNRNPF	-0.551	0.902	0.0447935
2011-09-01	-0.558	0.91	0.0409586
STX10	-0.558	0.927	0.0329203
P03246	-0.566	0.868	0.0614803
TXNDC5	-0.572	0.906	0.0428718
CSK	-0.575	0.94	0.0268721
POLD2	-0.58	0.87	0.0604807
SET	-0.582	0.94	0.0268721
HDAC6	-0.584	0.869	0.0609802
KNTC1	-0.585	0.93	0.0315171
ITGB1	-0.586	0.885	0.0530567
ITGA2	-0.587	0.872	0.0594835
F11R	-0.587	0.914	0.0390538
RAB23	-0.588	0.914	0.0390538
TPD52	-0.588	0.915	0.0385789
ECM29	-0.589	0.851	0.0700704
ALDH9A1	-0.589	0.919	0.0366845
CAMK2D	-0.591	0.935	0.0291884
MIA3	-0.592	0.848	0.0716041
GLMN	-0.594	0.925	0.0338583
PSMA4	-0.595	0.857	0.0670192
USP24	-0.596	0.917	0.0376307
TXNDC15	-0.597	0.914	0.0390538
PSMA3	-0.598	0.869	0.0609802
MRPL38	-0.6	0.927	0.0329203
INF2	-0.604	0.918	0.0371573
CCT3	-0.605	0.868	0.0614803
AKAP12	-0.607	0.906	0.0428718
PELP1	-0.608	0.933	0.0301184
SARS2	-0.609	0.924	0.034328
PHKB	-0.612	0.885	0.0530567
DPM3	-0.612	0.927	0.0329203
IKBKAP	-0.612	0.928	0.032452
UBQLN1	-0.612	0.937	0.0282604
FASTKD5	-0.614	0.889	0.0510982
HMOX1	-0.614	0.895	0.048177
TMX1	-0.617	0.858	0.0665127
ATP5B	-0.619	0.849	0.0710923
UBR5	-0.62	0.876	0.0574959
PRKAA2	-0.622	0.894	0.0486625
IPO8	-0.625	0.911	0.0404816
KIF5B	-0.626	0.922	0.0352691
FAF2	-0.627	0.895	0.048177
IPO4	-0.628	0.926	0.033389
CCT7	-0.63	0.815	0.0888424
CHMP6	-0.631	0.884	0.0535477
FANCI	-0.631	0.899	0.0462403
MANF	-0.632	0.912	0.0400052
ATP1B1	-0.632	0.915	0.0385789
SPDL1	-0.634	0.899	0.0462403
FH	-0.634	0.922	0.0352691
RDH11	-0.635	0.878	0.0565055
FKBP4	-0.635	0.907	0.0423927
PITPNB	-0.639	0.853	0.069051
BCR	-0.64	0.896	0.047692
TBL1XR1	-0.641	0.926	0.033389
PKN2	-0.647	0.891	0.0501223
SLC5A6	-0.647	0.938	0.0277972
PSMA5	-0.649	0.867	0.0619809
COX5A	-0.65	0.91	0.0409586
EIF4G1	-0.652	0.924	0.034328
G6PD	-0.654	0.941	0.0264104
GSDMA	-0.656	0.925	0.0338583
SEC22A	-0.656	0.94	0.0268721
STK26	-0.663	0.895	0.048177
MAVS	-0.668	0.938	0.0277972
TIMM44	-0.67	0.795	0.0996329
MSH6	-0.67	0.889	0.0510982
LANCL1	-0.671	0.931	0.0310503
NDUFS8	-0.672	0.935	0.0291884
G3BP1	-0.673	0.902	0.0447935
DHRS7	-0.673	0.923	0.0347983
NDUFA13	-0.674	0.94	0.0268721
CCT4	-0.675	0.833	0.079355
TXLNG	-0.675	0.93	0.0315171
ATXN2L	-0.676	0.927	0.0329203
SEC61A1	-0.678	0.781	0.107349
RARS2	-0.684	0.878	0.0565055
FAM213A	-0.684	0.914	0.0390538
FDPS	-0.684	0.917	0.0376307
CDK5RAP3	-0.684	0.922	0.0352691
HSDL2	-0.686	0.938	0.0277972
NCAPD2	-0.69	0.89	0.05061
MARS2	-0.691	0.938	0.0277972
NPTN	-0.695	0.801	0.0963675
HSPA4L	-0.695	0.869	0.0609802
KPNA1	-0.697	0.921	0.0357404
NDUFS7	-0.7	0.825	0.0835461
MAGED1	-0.703	0.867	0.0619809
LIN7C	-0.704	0.931	0.0310503
RNF40	-0.707	0.917	0.0376307
DCAF7	-0.708	0.887	0.0520764
SNX4	-0.713	0.947	0.02365
CYCS	-0.714	0.926	0.033389
VPS37A	-0.721	0.913	0.0395292
SUCLA2	-0.721	0.928	0.032452
RRM2	-0.722	0.919	0.0366845
MAGOHB	-0.723	0.909	0.0414361
STAU1	-0.724	0.894	0.0486625
CLINT1	-0.728	0.919	0.0366845
PSMC2	-0.729	0.772	0.112383
NAA15	-0.731	0.912	0.0400052
RPS27	-0.737	0.843	0.0741724
SFXN4	-0.737	0.905	0.0433514
PSMA1	-0.738	0.819	0.0867161
CPOX	-0.738	0.936	0.0287242
SRM	-0.74	0.883	0.0540393
BZW1	-0.741	0.835	0.0783135
PSMB7	-0.741	0.87	0.0604807
RUVBL2	-0.746	0.773	0.111821
RELA	-0.747	0.862	0.0644927
GPX8	-0.747	0.894	0.0486625
RTCA	-0.747	0.914	0.0390538
TOMM20	-0.747	0.932	0.0305841
ARFGAP1	-0.748	0.783	0.106238
PUF60	-0.748	0.927	0.0329203
GANAB	-0.751	0.803	0.0952845
HDAC1	-0.751	0.929	0.0319843
HADHB	-0.752	0.81	0.091515
PSMA2	-0.753	0.843	0.0741724
NDUFS3	-0.754	0.881	0.0550241
ADRM1	-0.755	0.877	0.0570004
TRIM4	-0.756	0.898	0.0467237
ANP32A	-0.757	0.918	0.0371573
USMG5	-0.759	0.928	0.032452
RNF114	-0.764	0.92	0.0362122
RAB5B	-0.766	0.903	0.0443122
ACSL3	-0.771	0.834	0.0788339
NDUFV1	-0.771	0.919	0.0366845
COPS4	-0.772	0.885	0.0530567
SMN1	-0.774	0.914	0.0390538
PSMD10	-0.774	0.925	0.0338583
DAD1	-0.775	0.922	0.0352691
SACM1L	-0.778	0.86	0.0655015
HSPBP1	-0.779	0.77	0.113509
PFDN1	-0.779	0.933	0.0301184
PSMD14	-0.78	0.755	0.122053
CELF1	-0.782	0.843	0.0741724
PGAM5	-0.783	0.844	0.0736576
CAD	-0.785	0.691	0.160522
TUBB4B	-0.785	0.857	0.0670192
PDIA6	-0.785	0.903	0.0443122
CDC37	-0.79	0.911	0.0404816
PPFIA1	-0.794	0.928	0.032452
EIF2S1	-0.796	0.943	0.0254883
RAB5A	-0.798	0.894	0.0486625
ARMCX3	-0.799	0.915	0.0385789
RALA	-0.805	0.892	0.0496351
TCEB1	-0.805	0.911	0.0404816
SHMT2	-0.806	0.926	0.033389
RAB10	-0.808	0.775	0.110698
PDXDC1	-0.809	0.905	0.0433514
HECTD1	-0.81	0.904	0.0438316
RTN4	-0.814	0.923	0.0347983
ACACA	-0.82	0.911	0.0404816
TUBA1B	-0.824	0.874	0.0584886
TMPO.1	-0.83	0.751	0.12436
TTC1	-0.833	0.907	0.0423927
VAT1	-0.835	0.872	0.0594835
RTCB	-0.836	0.709	0.149354
TUBB2B	-0.838	0.93	0.0315171
NDUFAF2	-0.839	0.797	0.0985417
DHCR24	-0.84	0.925	0.0338583
JUP	-0.843	0.939	0.0273344
KHDRBS1	-0.844	0.889	0.0510982
ARL8A	-0.847	0.853	0.069051
CCT8	-0.854	0.635	0.197226
VKORC1	-0.855	0.919	0.0366845
ETFDH	-0.857	0.882	0.0545314
RAB11B	-0.858	0.784	0.105684
RBM4	-0.865	0.758	0.120331
SCAMP1	-0.865	0.924	0.034328
ARPC4	-0.868	0.928	0.032452
DARS2	-0.87	0.848	0.0716041
SYAP1	-0.87	0.873	0.0589858
NASP	-0.872	0.809	0.0920515
HACD3	-0.872	0.854	0.0685421
TARBP1	-0.874	0.884	0.0535477
TMPO	-0.876	0.778	0.10902
DBNL	-0.876	0.922	0.0352691
SNRNP200	-0.884	0.743	0.129011
DYNC1LI2	-0.884	0.848	0.0716041
GRPEL2	-0.89	0.903	0.0443122
PSMD1	-0.891	0.771	0.112946
KPNA2	-0.892	0.668	0.175224
HSD17B12	-0.892	0.834	0.0788339
RAB24	-0.895	0.814	0.0893756
DNAJA2	-0.896	0.676	0.170053
DYNC1H1	-0.896	0.716	0.145087
ESYT1	-0.896	0.717	0.144481
PSMB1	-0.896	0.856	0.0675262
RCC2	-0.897	0.923	0.0347983
APOA1BP	-0.897	0.931	0.0310503
TCERG1	-0.898	0.906	0.0428718
TBCB	-0.902	0.877	0.0570004
PTRH2	-0.902	0.912	0.0400052
PRKAR1A	-0.91	0.712	0.14752
RBBP4	-0.911	0.746	0.127261
PSMB2	-0.913	0.692	0.159894
NME3	-0.917	0.904	0.0438316
MOB4	-0.922	0.867	0.0619809
GIGYF2	-0.922	0.883	0.0540393
RAB8A	-0.923	0.916	0.0381045
C10orf35	-0.925	0.912	0.0400052
GPS1	-0.929	0.879	0.0560111
COPA	-0.93	0.851	0.0700704
RETSAT	-0.93	0.901	0.0452752
TUBB	-0.931	0.867	0.0619809
SEC61B	-0.932	0.935	0.0291884
FEN1	-0.938	0.878	0.0565055
ATP5I	-0.938	0.907	0.0423927
ACP6	-0.938	0.931	0.0310503
PSMD13	-0.939	0.619	0.208309
EGFR	-0.94	0.764	0.116907
ATAD3B	-0.948	0.899	0.0462403
ROCK1	-0.952	0.887	0.0520764
ASNA1	-0.956	0.898	0.0467237
PSMD6	-0.961	0.744	0.128427
NADK2	-0.961	0.906	0.0428718
LYPLA1	-0.962	0.811	0.0909791
CLUH	-0.967	0.884	0.0535477
DCD	-0.97	0.88	0.0555173
PPP4C	-0.97	0.897	0.0472076
RPL22L1	-0.972	0.93	0.0315171
SAMHD1	-0.973	0.907	0.0423927
TMEM70	-0.977	0.81	0.091515
ST13	-0.979	0.903	0.0443122
CYB5B	-0.98	0.912	0.0400052
SIN3A	-0.983	0.864	0.0634863
DRG1	-0.983	0.88	0.0555173
TARDBP	-0.983	0.882	0.0545314
MIEF1	-0.989	0.889	0.0510982
PMF1	-0.992	0.819	0.0867161
ABHD12	-0.995	0.85	0.0705811
TRIP13	-1	0.648	0.188425
VPS13C	-1	0.84	0.0757207
C1QBP	-1	0.919	0.0366845
MPP1	-1.01	0.915	0.0385789
PSMD11	-1.02	0.595	0.225483
APP	-1.02	0.805	0.0942041
CLPX	-1.02	0.845	0.0731433
GEMIN2	-1.02	0.861	0.0649968
SDK2	-1.02	0.875	0.0579919
NDUFAF4	-1.02	0.884	0.0535477
METTL2B	-1.02	0.914	0.0390538
BSG	-1.03	0.509	0.293282
ADCK3	-1.03	0.796	0.0990869
ALDH7A1	-1.03	0.874	0.0584886
CPNE3	-1.03	0.887	0.0520764
COX17	-1.03	0.937	0.0282604
PDIA3	-1.04	0.751	0.12436
UBE2J1	-1.04	0.806	0.093665
ANKRD46	-1.04	0.862	0.0644927
YME1L1	-1.04	0.901	0.0452752
PI4K2A	-1.05	0.628	0.20204
PSMD7	-1.05	0.721	0.142065
TRMT10C	-1.05	0.914	0.0390538
RAB5C	-1.06	0.305	0.5157
PHGDH	-1.06	0.325	0.488117
PSMC5	-1.07	0.483	0.316053
LRRC59	-1.07	0.667	0.175874
TIMM50	-1.07	0.706	0.151195
GET4	-1.07	0.811	0.0909791
FECH	-1.07	0.852	0.0695604
JAM3	-1.07	0.904	0.0438316
SGPL1	-1.08	0.842	0.0746879
PPAT	-1.08	0.864	0.0634863
TAMM41	-1.08	0.874	0.0584886
C3orf58	-1.09	0.871	0.0599818
PRIM2	-1.1	0.833	0.079355
DIS3	-1.11	0.66	0.180456
PSMA7	-1.11	0.665	0.177178
HSPD1	-1.11	0.725	0.139662
PSMB5	-1.11	0.728	0.137869
SH3GLB2	-1.11	0.749	0.125518
COQ5	-1.11	0.829	0.0814455
ILKAP	-1.11	0.908	0.0419142
AAMP	-1.11	0.916	0.0381045
SGTA	-1.12	0.332	0.478862
HYOU1	-1.12	0.757	0.120904
MARCKSL1	-1.12	0.82	0.0861861
CYFIP2	-1.12	0.882	0.0545314
UBAP2L	-1.12	0.92	0.0362122
MCCC2	-1.12	0.922	0.0352691
PSMB3	-1.13	0.579	0.237321
MON2	-1.13	0.667	0.175874
NIPSNAP1	-1.13	0.827	0.0824945
IGF2R	-1.14	0.591	0.228413
DNAJB12	-1.14	0.782	0.106793
DHODH	-1.14	0.826	0.08302
RCC1	-1.14	0.833	0.079355
POLR2E	-1.14	0.838	0.076756
PSMB6	-1.15	0.565	0.247952
CYP51A1	-1.15	0.665	0.177178
OXA1L	-1.15	0.692	0.159894
PSMC6	-1.15	0.732	0.135489
PSMB4	-1.15	0.79	0.102373
AHSA1	-1.15	0.831	0.080399
SYNJ2BP	-1.15	0.864	0.0634863
BAG6	-1.16	0.428	0.368556
ERLEC1	-1.16	0.794	0.100179
DNAJC7	-1.16	0.817	0.0877779
LAP3	-1.16	0.829	0.0814455
ALDH1B1	-1.16	0.904	0.0438316
ARL1	-1.17	0.906	0.0428718
APMAP	-1.18	0.751	0.12436
ADSL	-1.18	0.839	0.076238
RAB2B	-1.18	0.874	0.0584886
GORAB	-1.18	0.879	0.0560111
ATP6V1H	-1.19	0.346	0.460924
ERH	-1.19	0.813	0.0899095
RBBP7	-1.19	0.873	0.0589858
ASAH1	-1.19	0.879	0.0560111
PGRMC1	-1.2	0.588	0.230623
DNAJC19	-1.2	0.901	0.0452752
ADPGK	-1.21	0.799	0.0974532
COX4I1	-1.21	0.8	0.09691
ANKLE2	-1.21	0.847	0.0721166
AAMDC	-1.21	0.872	0.0594835
WDR61	-1.22	0.786	0.104577
UBXN4	-1.22	0.871	0.0599818
PAM16	-1.22	0.904	0.0438316
PPOX	-1.23	0.684	0.164944
TFG	-1.23	0.735	0.133713
UMPS	-1.23	0.892	0.0496351
IPO9	-1.23	0.906	0.0428718
HDHD3	-1.23	0.923	0.0347983
DYNC2H1	-1.24	0.911	0.0404816
LAMP1	-1.25	0.556	0.254925
BNIP1	-1.25	0.651	0.186419
RHOG	-1.25	0.754	0.122629
HINT3	-1.26	0.75	0.124939
HSPH1	-1.27	0.381	0.419075
PSMA6	-1.27	0.394	0.404504
CD81	-1.27	0.843	0.0741724
ELP3	-1.27	0.845	0.0731433
UFSP2	-1.27	0.855	0.0680339
PRAF2	-1.27	0.888	0.051587
QKI	-1.29	0.797	0.0985417
INPP4A	-1.29	0.88	0.0555173
RCN2	-1.29	0.925	0.0338583
DIABLO	-1.29	0.926	0.033389
RFT1	-1.3	0.894	0.0486625
SEC24A	-1.31	0.4	0.39794
RABGGTB	-1.31	0.899	0.0462403
EIF2S3	-1.32	0.884	0.0535477
KEAP1	-1.32	0.885	0.0530567
RAB13	-1.33	0.319	0.496209
POLDIP2	-1.33	0.576	0.239578
TRIP12	-1.33	0.885	0.0530567
EIF2S2	-1.33	0.92	0.0362122
CD320	-1.34	0.753	0.123205
MXRA7	-1.34	0.816	0.0883098
FNDC3A	-1.34	0.86	0.0655015
PTGES3	-1.34	0.882	0.0545314
DDX6	-1.35	0.688	0.162412
FDFT1	-1.37	0.646	0.189767
GHDC	-1.37	0.862	0.0644927
CNN3	-1.37	0.913	0.0395292
PGRMC2	-1.38	0.663	0.178486
AGTRAP	-1.38	0.745	0.127844
RAB39B	-1.38	0.835	0.0783135
FARSA	-1.38	0.912	0.0400052
EIF2B2	-1.39	0.929	0.0319843
RAB32	-1.4	0.675	0.170696
PMPCB	-1.4	0.807	0.0931265
WNK1	-1.4	0.842	0.0746879
HAX1	-1.4	0.881	0.0550241
MOGS	-1.41	0.604	0.218963
UCK2	-1.41	0.882	0.0545314
SRPRB	-1.43	0.328	0.484126
RDH14	-1.43	0.749	0.125518
PSMC3	-1.44	0.178	0.74958
CAP1	-1.44	0.738	0.131944
NAE1	-1.44	0.817	0.0877779
LAMP2	-1.44	0.856	0.0675262
COQ3	-1.45	0.795	0.0996329
IBA57	-1.45	0.911	0.0404816
FAR1	-1.46	0.567	0.246417
NAP1L4	-1.46	0.745	0.127844
AKAP1	-1.46	0.895	0.048177
PPT1	-1.47	0.441	0.355561
ELMOD2	-1.47	0.71	0.148742
PEPD	-1.47	0.783	0.106238
KRT6B	-1.48	0.914	0.0390538
NUP214	-1.49	0.71	0.148742
CERS2	-1.49	0.825	0.0835461
SYNGR1	-1.49	0.843	0.0741724
CNOT11	-1.5	0.855	0.0680339
PLD3	-1.51	0.709	0.149354
NDUFAF3	-1.51	0.776	0.110138
VPS4A	-1.51	0.793	0.100727
CARM1	-1.51	0.818	0.0872467
SRPR	-1.52	0.745	0.127844
PSMC4	-1.53	0.384	0.415669
TUBA1C	-1.53	0.864	0.0634863
METTL7A	-1.54	0.626	0.203426
ARFIP2	-1.54	0.747	0.126679
CLTC	-1.55	0.335	0.474955
BRI3BP	-1.55	0.662	0.179142
TRIM65	-1.55	0.704	0.152427
ATAD3A	-1.56	0.421	0.375718
HSPA4	-1.56	0.461	0.336299
TMEM106B	-1.56	0.639	0.194499
COQ9	-1.56	0.745	0.127844
SPTLC2	-1.56	0.78	0.107905
POLR1C	-1.57	0.78	0.107905
NAMPT	-1.57	0.781	0.107349
HUWE1	-1.58	0.534	0.272459
INPPL1	-1.58	0.546	0.262807
SPTLC1	-1.58	0.63	0.200659
ARMC6	-1.6	0.632	0.199283
NBAS	-1.6	0.789	0.102923
NLRX1	-1.61	0.519	0.284833
RDH13	-1.61	0.717	0.144481
ETFB	-1.61	0.758	0.120331
SDR39U1	-1.61	0.777	0.109579
HSPA1B	-1.62	0.0788	1.10347
BAG5	-1.63	0.769	0.114074
ATP5J	-1.63	0.814	0.0893756
SERBP1	-1.63	0.893	0.0491485
HDLBP	-1.64	0.746	0.127261
EFNB1	-1.65	0.441	0.355561
BTBD6	-1.65	0.581	0.235824
REEP5	-1.65	0.638	0.195179
CHEK1	-1.65	0.767	0.115205
LYZ	-1.65	0.906	0.0428718
EIF5	-1.66	0.651	0.186419
GOT2	-1.66	0.872	0.0594835
HGH1	-1.67	0.00507	2.29499
GPD2	-1.67	0.749	0.125518
COA3	-1.67	0.869	0.0609802
DCAKD	-1.68	0.897	0.0472076
TMEM9	-1.69	0.752	0.123782
CALR	-1.69	0.768	0.114639
LCLAT1	-1.69	0.773	0.111821
WDR5	-1.7	0.253	0.596879
ORMDL1	-1.7	0.718	0.143876
SUPT16H	-1.71	0.811	0.0909791
GRSF1	-1.74	0.24	0.619789
NT5DC2	-1.74	0.86	0.0655015
LPCAT1	-1.75	0.382	0.417937
PISD	-1.75	0.63	0.200659
AGPS	-1.75	0.67	0.173925
SCO1	-1.75	0.765	0.116339
SRP9	-1.75	0.85	0.0705811
ANXA11	-1.76	0.644	0.191114
HSPA13	-1.76	0.699	0.155523
ODR4	-1.76	0.838	0.076756
CIAO1	-1.77	0.56	0.251812
SEC23IP	-1.78	0.405	0.392545
DDX20	-1.78	0.6	0.221849
SLC27A4	-1.79	0.562	0.250264
ARL6IP5	-1.79	0.582	0.235077
TPP2	-1.8	0.18	0.744727
RPL36A	-1.82	0.874	0.0584886
NUP54	-1.83	0.15	0.823909
TMEM65	-1.84	0.249	0.603801
TOMM70A	-1.84	0.34	0.468521
FKBP8	-1.84	0.594	0.226214
TUBB6	-1.84	0.685	0.164309
ATL2	-1.85	0.534	0.272459
ARL8B	-1.85	0.797	0.0985417
UBE2D3	-1.85	0.881	0.0550241
SNX30	-1.86	0.207	0.68403
ASPH	-1.86	0.314	0.50307
NDRG3	-1.87	0.327	0.485452
STX18	-1.89	0.414	0.383
P4HB	-1.91	0.325	0.488117
ECHS1	-1.91	0.838	0.076756
SRP54	-1.92	0.346	0.460924
FLAD1	-1.92	0.852	0.0695604
ATL3	-1.93	0.652	0.185752
EIF2B3	-1.94	0.734	0.134304
PSMD12	-1.98	0.266	0.575118
FAM162A	-1.98	0.721	0.142065
NAP1L1	-1.98	0.861	0.0649968
YARS	-1.99	0.728	0.137869
DNAJC1	-2.03	0.335	0.474955
GLUD1	-2.03	0.523	0.281498
2001-03-01	-2.06	0.328	0.484126
HSPA8	-2.07	0.00443	2.3536
GBA	-2.07	0.329	0.482804
NUBP2	-2.07	0.477	0.321482
PRPF19	-2.1	0.216	0.665546
TNKS1BP1	-2.1	0.427	0.369572
MPP6	-2.12	0.817	0.0877779
SSR1	-2.14	0.855	0.0680339
LNP	-2.16	0.318	0.497573
PLXNA1	-2.17	0.0676	1.17005
CDIPT	-2.17	0.519	0.284833
TBRG4	-2.19	0.582	0.235077
EEF1B2	-2.19	0.835	0.0783135
AIP	-2.21	0.886	0.0525663
PON2	-2.22	0.447	0.349692
AAAS	-2.23	0.233	0.632644
TOR1A	-2.23	0.476	0.322393
SLC27A2	-2.25	0.638	0.195179
TMX3	-2.29	0.319	0.496209
BTBD3	-2.32	0.182	0.739929
RHOB	-2.33	0.00907	2.04239
PSMC1	-2.34	0.0107	1.97062
NUP155	-2.34	0.843	0.0741724
ANP32B	-2.36	0.207	0.68403
ENPP1	-2.36	0.565	0.247952
TOR1AIP1	-2.37	0.0957	1.01909
ERO1L	-2.38	0.858	0.0665127
TBC1D15	-2.4	0.188	0.725842
PSMD4	-2.42	0.111	0.954677
POMK	-2.45	0.0463	1.33442
UCHL5	-2.47	0.423	0.37366
CDKAL1	-2.48	0.0458	1.33913
DHRS7B	-2.5	0.0792	1.10127
PELO	-2.51	0.389	0.41005
RAVER1	-2.52	0.169	0.772113
ABHD6	-2.58	0.34	0.468521
TUBA1A	-2.58	0.808	0.0925886
L2HGDH	-2.6	0.582	0.235077
ANKHD1	-2.63	0.377	0.423659
MDN1	-2.63	0.706	0.151195
NT5C3A	-2.69	0.0406	1.39147
TPP1	-2.77	0.0571	1.24336
CSNK1A1	-2.79	0.00753	2.12321
EI24	-2.88	0.372	0.429457
HSD17B11	-2.93	0.147	0.832683
OCIAD1	-2.94	0.14	0.853872
TSPAN6	-2.99	0.0477	1.32148
C15orf39	-3	0.194	0.712198
PCYOX1	-3.05	0.0555	1.25571
CPT2	-3.07	0.0502	1.2993
RPS27A	-3.1	3.55e-07	6.44977
CTSA	-3.1	0.103	0.987163
TMEM30A	-3.14	0.135	0.869666
SEC22B	-3.23	0.316	0.500313
PSMD3	-3.53	0.0016	2.79588
GPI	-3.6	0.366	0.436519
CLPB	-3.86	0.000322	3.49214
PTGES2	-3.88	0.0408	1.38934
FAM83H	-4.09	0.0174	1.75945
HSPA6	-4.19	0.303	0.518557
GLB1	-4.49	0.00138	2.86012
ALDH3A2	-4.57	0.0345	1.46218
SEC13	-4.92	2.63e-08	7.58004
SEC16A	-5.78	5.11e-14	13.2916
CDK5	-6.12	0.626	0.203426
UBR2	-6.88	0.0388	1.41117

## Sheet: Fig 4D p115-GFP WT vs Q462D
Table S1. Mass spectrometry data shown in volcano plots
Gene	log2 WT/Q462D	WT/Q462D p.adj	minusLog10 p value
FAM83H	8.27	1.3e-13	12.8861
CLTB	7.59	1.35e-10	9.86967
PIK3C2A	6.12	1.3e-13	12.8861
BTBD3	6.09	0.000562	3.25026
SEC16A	6.07	1.3e-13	12.8861
CLTC	5.78	1.3e-13	12.8861
SEC13	5.65	1.3e-13	12.8861
SOAT1	5.6	0.0118	1.92812
SLC38A2	5.58	4.17e-10	9.37986
CLTA	5.52	4.22e-06	5.37469
BTBD6	5.14	3.35e-13	12.475
NEDD4	5.08	0.0165	1.78252
CLTCL1	5.04	0.0602	1.2204
TPH2	4.97	0.0479	1.31966
CNIH4	4.95	0.000238	3.62342
GAK	4.94	0.000877	3.057
CLINT1	4.75	1.3e-13	12.8861
FAM83B	4.55	0.00767	2.1152
RPL39P5	4.42	0.226	0.645892
GNG12	4.19	2.24e-06	5.64975
POLR2L	4.17	0.000604	3.21896
ATP6V0C	3.95	0.000629	3.20135
C4orf3	3.87	0.0455	1.34199
HSP90AB2P	3.87	0.24	0.619789
SDHC	3.83	0.11	0.958607
RCE1	3.83	0.122	0.91364
DRAP1	3.82	0.67	0.173925
PEX11B	3.81	0.172	0.764472
CCT6B	3.78	0.447	0.349692
TTC26	3.78	0.194	0.712198
ELOVL5	3.52	0.00255	2.59346
MT-ND1	3.36	0.172	0.764472
MT-ND3	3.28	0.285	0.545155
RNPS1	3.24	0.713	0.14691
C6orf120	3.13	0.128	0.89279
HIGD1A	3.13	0.826	0.08302
DNAJC6	3.03	0.111	0.954677
SNRPG	3.03	0.424	0.372634
ZDHHC13	3.02	0.337	0.47237
KEAP1	2.99	0.000533	3.27327
SNX9	2.97	3.45e-06	5.46218
WTAP	2.97	0.51	0.29243
HEXB	2.96	0.18	0.744727
LAMTOR5	2.94	0.249	0.603801
CERS2	2.92	0.536	0.270835
PYGM	2.92	0.83	0.0809219
NDUFA11	2.87	0.0029	2.5376
TM9SF2	2.87	0.00029	3.5376
SLC4A1AP	2.87	0.253	0.596879
SNRNP70	2.86	0.133	0.876148
SLC39A14	2.84	0.683	0.165579
SURF4	2.83	0.0357	1.44733
SLC25A15	2.83	0.308	0.511449
AP2A2	2.8	0.0137	1.86328
IGHA1	2.8	0.843	0.0741724
NAE1	2.8	0.296	0.528708
AP2M1	2.74	0.00467	2.33068
LEPREL4	2.7	0.674	0.17134
RNF121	2.69	0.533	0.273273
MBOAT7	2.65	0.59	0.229148
CNIH1	2.62	0.416	0.380907
GOLT1B	2.61	0.665	0.177178
ITPR2	2.61	0.561	0.251037
EGFR	2.6	0.26	0.585027
BET1	2.54	0.505	0.296709
WDR11	2.5	0.257	0.590067
LSM2	2.48	0.288	0.540608
UBE2J2	2.47	0.462	0.335358
FHOD1	2.45	0.567	0.246417
SERINC1	2.44	0.244	0.61261
CSNK1A1	2.42	0.000656	3.1831
GGH	2.42	0.238	0.623423
ATG16L1	2.41	0.848	0.0716041
TCERG1	2.41	0.336	0.473661
LPCAT4	2.4	0.674	0.17134
DYNLT1	2.39	0.791	0.101824
CTBP2	2.38	0.274	0.562249
DGKE	2.35	0.228	0.642065
COG8	2.33	0.421	0.375718
CPNE1	2.33	0.258	0.58838
XPNPEP1	2.32	0.352	0.453457
ATP7B	2.27	0.194	0.712198
ACTG1	2.24	0.509	0.293282
BRK1	2.23	0.707	0.150581
DDX24	2.23	0.817	0.0877779
PIGG	2.22	0.525	0.279841
APLP2	2.21	0.319	0.496209
CHD1L	2.21	0.497	0.303644
PDF	2.2	0.0143	1.84466
AGTRAP	2.19	0.223	0.651695
MRPL2	2.19	0.714	0.146302
ORC3	2.19	0.281	0.551294
FAM195B	2.17	0.735	0.133713
KRT6B	2.17	0.847	0.0721166
DENND4C	2.16	0.308	0.511449
OSBPL8	2.15	0.0481	1.31785
SAFB2	2.14	0.832	0.0798767
LAMTOR3	2.13	0.759	0.119758
UBR4	2.13	0.37	0.431798
MGST1	2.12	0.0538	1.26922
GTSE1	2.12	0.181	0.742321
WDR34	2.12	0.823	0.0846002
KLRG2	2.1	0.0427	1.36957
ARFGEF3	2.1	0.499	0.301899
DLG1	2.09	0.612	0.213249
UBE3C	2.09	0.66	0.180456
UBE2V1	2.08	0.777	0.109579
CCDC85C	2.07	0.745	0.127844
VCL	2.07	0.658	0.181774
CHTF18	2.06	0.719	0.143271
IGSF8	2.06	0.744	0.128427
INPPL1	2.06	0.614	0.211832
2006-09-01	2.06	0.105	0.978811
ACTBL2	2.05	0.835	0.0783135
STRIP1	2.04	0.8	0.09691
RAD21	2.03	0.584	0.233587
KIDINS220	2.02	0.364	0.438899
NCOA2	2.02	0.86	0.0655015
MAP2K4	2	0.279	0.554396
PLA2G4E	1.99	0.857	0.0670192
CHCHD2	1.98	0.454	0.342944
DNAJC16	1.98	0.518	0.28567
FAM184A	1.98	0.442	0.354578
STK3	1.98	0.144	0.841638
PTP4A1	1.97	0.029	1.5376
TUBAL3	1.97	0.736	0.133122
WDFY3	1.96	0.485	0.314258
ACOX3	1.95	0.76	0.119186
MPC2	1.95	0.263	0.580044
ISCA1	1.93	0.818	0.0872467
PDS5B	1.93	0.796	0.0990869
PPFIA1	1.93	0.763	0.117475
SEC24A	1.93	0.484	0.315155
PKP2	1.9	0.835	0.0783135
SLC4A7	1.89	0.0641	1.19314
ARHGAP29	1.89	0.674	0.17134
NUP98	1.89	0.343	0.464706
SQLE	1.89	0.0975	1.011
RPN2	1.88	0.0409	1.38828
MAP7D1	1.87	0.675	0.170696
CISD1	1.86	0.421	0.375718
GALNT1	1.86	0.75	0.124939
TMEM41A	1.85	0.418	0.378824
IFT52	1.84	0.75	0.124939
ATP5J2	1.84	0.111	0.954677
FADS2	1.83	0.225	0.647817
UCHL3	1.83	0.596	0.224754
CLPB	1.82	0.0344	1.46344
GLRX5	1.82	0.154	0.812479
WDR75	1.82	0.49	0.309804
CHAF1A	1.82	0.789	0.102923
EPB41L2	1.82	0.823	0.0846002
ARL6IP5	1.81	0.00149	2.82681
DEGS1	1.81	0.244	0.61261
EXD2	1.81	0.149	0.826814
ANO10	1.8	0.779	0.108463
MINOS1	1.8	0.862	0.0644927
ALDH5A1	1.79	0.823	0.0846002
INTS4	1.79	0.79	0.102373
PLD2	1.78	0.472	0.326058
CMC4	1.77	0.266	0.575118
LTA4H	1.77	0.506	0.295849
KIF11	1.76	0.777	0.109579
ANKLE2	1.75	0.709	0.149354
UQCC3	1.75	0.64	0.19382
VWA9	1.75	0.648	0.188425
CCDC167	1.74	0.881	0.0550241
UBXN8	1.74	0.485	0.314258
WRAP73	1.74	0.488	0.31158
SLC30A5	1.73	0.696	0.157391
TADA2B	1.73	0.373	0.428291
ALKBH5	1.72	0.401	0.396856
TACC3	1.71	0.78	0.107905
UBTF	1.71	0.744	0.128427
POLDIP2	1.7	0.0296	1.52871
GCLC	1.7	0.0739	1.13136
PABPN1	1.7	0.72	0.142668
RUFY1	1.7	0.266	0.575118
SLC35E1	1.69	0.337	0.47237
AP2S1	1.69	0.515	0.288193
CEBPZ	1.69	0.596	0.224754
UTS2	1.69	0.86	0.0655015
TTLL12	1.68	0.0157	1.8041
AP2A1	1.68	0.79	0.102373
CNOT6L	1.68	0.241	0.617983
KIAA0391	1.68	0.278	0.555955
MRPL54	1.68	0.655	0.183759
VPS18	1.66	0.771	0.112946
COX15	1.65	0.565	0.247952
RNFT2	1.65	0.908	0.0419142
CXorf38	1.64	0.712	0.14752
ETFDH	1.63	0.72	0.142668
GTF2B	1.63	0.622	0.20621
METTL13	1.63	0.482	0.316953
MTA1	1.63	0.136	0.866461
SLC30A7	1.63	0.204	0.69037
TMEM165	1.63	0.154	0.812479
NOP9	1.62	0.713	0.14691
TRAF2	1.61	0.779	0.108463
2005-03-01	1.6	0.835	0.0783135
POLRMT	1.6	0.788	0.103474
UXT	1.6	0.248	0.605548
HTRA2	1.59	0.184	0.735182
CEPT1	1.58	0.389	0.41005
CPSF1	1.58	0.547	0.262013
PIK3R4	1.58	0.647	0.189096
GGCX	1.57	0.17	0.769551
KPNA4	1.57	0.763	0.117475
PTDSS1	1.57	0.272	0.565431
TECR	1.57	0.268	0.571865
GPR89B	1.56	0.292	0.534617
HELZ	1.56	0.695	0.158015
SARS	1.56	0.78	0.107905
ALG3	1.55	0.243	0.614394
ATP6V0A1	1.55	0.146	0.835647
AURKA	1.55	0.659	0.181115
SCAMP4	1.55	0.804	0.094744
BCCIP	1.54	0.498	0.302771
DDX52	1.54	0.823	0.0846002
HACL1	1.54	0.699	0.155523
HECTD3	1.54	0.855	0.0680339
TMEM179B	1.53	0.301	0.521434
HSDL1	1.52	0.0342	1.46597
TRAM1	1.51	0.413	0.38405
ALDH1L2	1.5	0.112	0.950782
HSPA1L	1.5	0.688	0.162412
TUBB8	1.5	0.633	0.198596
CARHSP1	1.49	0.871	0.0599818
CD9	1.49	0.859	0.0660068
ATM	1.48	0.708	0.149967
DDX47	1.48	0.875	0.0579919
SYPL1	1.48	0.485	0.314258
SEC11C	1.47	0.4	0.39794
FOXRED1	1.47	0.0603	1.21968
NDUFB1	1.47	0.784	0.105684
YEATS2	1.47	0.651	0.186419
BBS7	1.46	0.677	0.169411
MOSPD2	1.46	0.262	0.581699
GPAA1	1.45	0.284	0.546682
KDM3B	1.45	0.703	0.153045
STX8	1.45	0.0725	1.13966
ANKRD46	1.44	0.829	0.0814455
COG6	1.44	0.152	0.818156
LPCAT3	1.44	0.241	0.617983
TEX10	1.44	0.874	0.0584886
FASTKD3	1.43	0.791	0.101824
MTMR1	1.43	0.695	0.158015
TMTC3	1.43	0.767	0.115205
ABCE1	1.42	0.272	0.565431
RANBP10	1.42	0.827	0.0824945
TSC1	1.42	0.77	0.113509
FBXL12	1.41	0.278	0.555955
TMEM161A	1.41	0.564	0.248721
CCDC101	1.41	0.328	0.484126
DIS3	1.39	0.852	0.0695604
FAM114A2	1.39	0.541	0.266803
PIGS	1.39	0.409	0.388277
CPSF3L	1.38	0.218	0.661544
FTSJ1	1.38	0.779	0.108463
POLR3A	1.38	0.798	0.0979971
IQSEC1	1.37	0.34	0.468521
NDUFAB1	1.37	0.835	0.0783135
MYO1B	1.36	0.382	0.417937
AP3D1	1.36	0.826	0.08302
DYNLL1	1.36	0.809	0.0920515
TUBA1A	1.36	0.42	0.376751
UQCR10	1.36	0.839	0.076238
ARFIP1	1.35	0.806	0.093665
CTBP1	1.35	0.349	0.457175
GRAMD1C	1.35	0.842	0.0746879
SLC5A6	1.35	0.266	0.575118
WDR3	1.35	0.857	0.0670192
WNK2	1.35	0.528	0.277366
TOM1	1.34	0.763	0.117475
TRMT11	1.34	0.751	0.12436
ATAD3B	1.33	0.135	0.869666
CISD2	1.33	0.8	0.09691
EFTUD1	1.33	0.844	0.0736576
KIF22	1.33	0.702	0.153663
MRPS5	1.33	0.678	0.16877
SLC35B2	1.33	0.333	0.477556
TMX4	1.33	0.853	0.069051
ACOT8	1.32	0.752	0.123782
CLGN	1.32	0.501	0.300162
EPT1	1.32	0.203	0.692504
SCO1	1.32	0.872	0.0594835
PGAM5	1.31	0.234	0.630784
FAM91A1	1.31	0.737	0.132533
MTX2	1.31	0.788	0.103474
ZZEF1	1.31	0.596	0.224754
ACTA1	1.3	0.882	0.0545314
ANXA6	1.3	0.896	0.047692
RMND5A	1.3	0.612	0.213249
RTN3	1.3	0.308	0.511449
KIAA1033	1.29	0.833	0.079355
ATIC	1.28	0.794	0.100179
CD81	1.28	0.462	0.335358
COPS8	1.28	0.769	0.114074
DHODH	1.27	0.827	0.0824945
ISOC2	1.27	0.574	0.241088
SMARCB1	1.27	0.589	0.229885
ZWINT	1.27	0.839	0.076238
DHTKD1	1.26	0.822	0.0851282
SMAD2	1.26	0.385	0.414539
TDRKH	1.26	0.686	0.163676
UBQLN4	1.26	0.886	0.0525663
DOLPP1	1.25	0.703	0.153045
WDR26	1.25	0.292	0.534617
NIPSNAP1	1.24	0.499	0.301899
PAM16	1.24	0.839	0.076238
SPAG5	1.24	0.694	0.158641
YARS2	1.24	0.841	0.075204
ANP32E	1.23	0.908	0.0419142
C8orf82	1.23	0.889	0.0510982
HAX1	1.23	0.215	0.667562
PEX14	1.23	0.52	0.283997
POLD1	1.23	0.703	0.153045
PSAP	1.23	0.895	0.048177
SDE2	1.23	0.823	0.0846002
TAB1	1.23	0.457	0.340084
CASK	1.22	0.731	0.136083
GRPEL2	1.22	0.879	0.0560111
RPL38	1.22	0.687	0.163043
TRIM25	1.22	0.248	0.605548
BAG2	1.21	0.46	0.337242
CD151	1.21	0.821	0.0856568
COX6B1	1.21	0.426	0.37059
CPNE3	1.21	0.786	0.104577
EZR	1.21	0.278	0.555955
PICK1	1.21	0.502	0.299296
PLCB3	1.21	0.88	0.0555173
STK4	1.21	0.352	0.453457
ABCB1	1.2	0.888	0.051587
CAND2	1.2	0.841	0.075204
DNAJA3	1.19	0.198	0.703335
DOCK11	1.19	0.81	0.091515
HSPB1	1.19	0.175	0.756962
PMAIP1	1.19	0.859	0.0660068
SELENBP1	1.19	0.884	0.0535477
SAAL1	1.18	0.496	0.304518
DARS2	1.17	0.494	0.306273
ERLEC1	1.17	0.691	0.160522
GLS	1.17	0.698	0.156145
IER3IP1	1.17	0.882	0.0545314
MRPL28	1.17	0.656	0.183096
RCN2	1.17	0.645	0.19044
SLC25A30	1.17	0.463	0.334419
TRIM32	1.17	0.444	0.352617
HACD3	1.16	0.308	0.511449
AGL	1.16	0.644	0.191114
ATG9A	1.16	0.447	0.349692
CCZ1	1.16	0.721	0.142065
DBN1	1.16	0.765	0.116339
LIG3	1.16	0.632	0.199283
RIC8A	1.16	0.322	0.492144
SNX4	1.16	0.45	0.346787
ANXA11	1.15	0.575	0.240332
INTS3	1.15	0.833	0.079355
MT-CYB	1.15	0.866	0.0624821
NCAPG2	1.15	0.706	0.151195
RNMT	1.15	0.583	0.234331
SRBD1	1.15	0.81	0.091515
DNAJB14	1.14	0.717	0.144481
hCG_2043597	1.14	0.853	0.069051
HM13	1.14	0.299	0.524329
HSD17B7	1.14	0.789	0.102923
NUP188	1.14	0.545	0.263603
RPAP1	1.14	0.797	0.0985417
SERPINB12	1.14	0.637	0.195861
SUMO2	1.14	0.906	0.0428718
TTC21B	1.14	0.919	0.0366845
XPO4	1.14	0.828	0.0819697
ARHGDIA	1.13	0.755	0.122053
LGALS3BP	1.13	0.309	0.510042
SNRPE	1.13	0.869	0.0609802
CDIPT	1.12	0.405	0.392545
HSPA9	1.12	0.237	0.625252
TMEM205	1.12	0.527	0.278189
UBIAD1	1.12	0.899	0.0462403
USP14	1.12	0.803	0.0952845
WDR74	1.12	0.815	0.0888424
AURKB	1.11	0.64	0.19382
GLT8D1	1.11	0.764	0.116907
MLST8	1.11	0.744	0.128427
PRMT1	1.11	0.24	0.619789
ARMC9	1.1	0.847	0.0721166
ATG2A	1.1	0.276	0.559091
BOLA1	1.1	0.787	0.104025
ILVBL	1.1	0.721	0.142065
LMBRD1	1.1	0.885	0.0530567
LYPLAL1	1.1	0.825	0.0835461
PPP2R5D	1.1	0.644	0.191114
SCYL1	1.1	0.751	0.12436
SLC1A3	1.1	0.447	0.349692
FIGNL1	1.09	0.912	0.0400052
GOLPH3L	1.09	0.729	0.137272
GPT2	1.09	0.602	0.220404
MAPK9	1.09	0.499	0.301899
MBD3	1.09	0.854	0.0685421
ODR4	1.09	0.542	0.266001
SUPT3H	1.09	0.735	0.133713
YIF1A	1.09	0.876	0.0574959
CGN	1.08	0.793	0.100727
DERL1	1.08	0.393	0.405607
MXRA7	1.08	0.891	0.0501223
PRPSAP2	1.08	0.893	0.0491485
SSR3	1.08	0.68	0.167491
TPP1	1.08	0.819	0.0867161
ACP6	1.07	0.569	0.244888
DFFA	1.07	0.896	0.047692
MPHOSPH10	1.07	0.896	0.047692
SLC33A1	1.07	0.323	0.490797
SON	1.07	0.615	0.211125
AP1G1	1.06	0.534	0.272459
B4GALT5	1.06	0.594	0.226214
BBX	1.06	0.803	0.0952845
NATD1	1.06	0.76	0.119186
OSTC	1.06	0.772	0.112383
ALCAM	1.05	0.429	0.367543
GPD2	1.05	0.292	0.534617
PPFIBP1	1.05	0.854	0.0685421
SLC25A3	1.05	0.364	0.438899
TBK1	1.05	0.413	0.38405
TUBA1B	1.05	0.49	0.309804
AASS	1.04	0.626	0.203426
ANAPC1	1.04	0.655	0.183759
CALCOCO1	1.04	0.584	0.233587
CPSF2	1.04	0.694	0.158641
EIF5	1.04	0.458	0.339135
LYPLA1	1.04	0.869	0.0609802
CBR4	1.03	0.833	0.079355
GIT1	1.03	0.888	0.051587
NDUFA4	1.03	0.762	0.118045
NDUFA9	1.03	0.7	0.154902
RBPMS	1.03	0.802	0.0958256
ECD	1.02	0.812	0.090444
KLHDC2	1.02	0.909	0.0414361
TMED9	1.02	0.459	0.338187
ZNF318	1.02	0.468	0.329754
ALG2	1.01	0.839	0.076238
ATP6V0D1	1.01	0.392	0.406714
MRPS14	1.01	0.855	0.0680339
NEK9	1.01	0.765	0.116339
SGTB	1.01	0.839	0.076238
TUBGCP4	1.01	0.632	0.199283
AP1M1	1	0.632	0.199283
DCAF7	1	0.27	0.568636
ELP4	1	0.846	0.0726296
EXOC5	1	0.472	0.326058
IKBKAP	1	0.418	0.378824
SLC25A19	1	0.286	0.543634
VPS45	1	0.782	0.106793
HMCES	0.998	0.764	0.116907
M6PR	0.998	0.609	0.215383
PREB	0.997	0.678	0.16877
PLAA	0.993	0.446	0.350665
RETSAT	0.993	0.491	0.308919
SCP2	0.993	0.849	0.0710923
RNF126	0.992	0.449	0.347754
UQCC2	0.991	0.797	0.0985417
METTL7A	0.988	0.642	0.192465
DOCK1	0.986	0.852	0.0695604
PFAS	0.984	0.767	0.115205
DPF2	0.983	0.893	0.0491485
LAMB1	0.98	0.628	0.20204
TOE1	0.98	0.662	0.179142
ARFIP2	0.975	0.711	0.14813
ATG7	0.971	0.604	0.218963
ABHD6	0.97	0.842	0.0746879
AGK	0.97	0.69	0.161151
RNF2	0.969	0.901	0.0452752
TADA1	0.969	0.818	0.0872467
INTS10	0.968	0.802	0.0958256
HEATR3	0.967	0.363	0.440093
SHC1	0.965	0.436	0.360514
INPP4A	0.964	0.913	0.0395292
SEC24C	0.962	0.8	0.09691
AAAS	0.96	0.589	0.229885
U2AF2	0.96	0.554	0.25649
MAT2A	0.957	0.491	0.308919
MPDU1	0.955	0.406	0.391474
SMG9	0.954	0.712	0.14752
NUP155	0.953	0.494	0.306273
HNRNPH2	0.952	0.728	0.137869
WDR6	0.951	0.621	0.206908
STUB1	0.947	0.656	0.183096
MED14	0.942	0.903	0.0443122
MMGT1	0.94	0.904	0.0438316
APRT	0.939	0.858	0.0665127
NUPL2	0.937	0.856	0.0675262
DDT	0.936	0.904	0.0438316
S100A9	0.935	0.905	0.0433514
COMT	0.934	0.681	0.166853
MRPL20	0.932	0.87	0.0604807
COX7A2	0.931	0.892	0.0496351
ABCB10	0.93	0.68	0.167491
CPVL	0.928	0.772	0.112383
B4GALT3	0.927	0.925	0.0338583
COPS2	0.927	0.862	0.0644927
VAMP3	0.927	0.888	0.051587
ATAD3A	0.926	0.418	0.378824
DCAF16	0.924	0.871	0.0599818
FPGS	0.924	0.483	0.316053
AKAP8L	0.923	0.886	0.0525663
EI24	0.922	0.545	0.263603
NME3	0.92	0.883	0.0540393
COG1	0.917	0.831	0.080399
GLMN	0.917	0.491	0.308919
FAM49B	0.914	0.695	0.158015
UCK2	0.911	0.684	0.164944
MICU2	0.908	0.864	0.0634863
SEC11A	0.905	0.433	0.363512
SEC24B	0.904	0.756	0.121478
LRRC40	0.903	0.551	0.258848
MKKS	0.903	0.913	0.0395292
API5	0.901	0.704	0.152427
COPB2	0.901	0.448	0.348722
SEC61G	0.9	0.923	0.0347983
ERMP1	0.898	0.746	0.127261
PDCD5	0.898	0.899	0.0462403
SRSF7	0.898	0.884	0.0535477
CAMK2D	0.893	0.498	0.302771
TMEM9	0.892	0.878	0.0565055
DERA	0.891	0.826	0.08302
GBAS	0.891	0.816	0.0883098
PHGDH	0.888	0.473	0.325139
IRAK1	0.886	0.566	0.247184
COG2	0.885	0.7	0.154902
RCC2	0.881	0.366	0.436519
HTT	0.879	0.713	0.14691
STT3A	0.879	0.475	0.323306
LAMTOR2	0.878	0.909	0.0414361
PFKP	0.876	0.7	0.154902
TXNDC12	0.876	0.808	0.0925886
2002-03-01	0.875	0.761	0.118615
MYO1C	0.875	0.807	0.0931265
SLC1A5	0.875	0.625	0.20412
PUS1	0.874	0.674	0.17134
VPS13B	0.874	0.922	0.0352691
ZNF598	0.874	0.706	0.151195
ECM29	0.871	0.727	0.138466
HSPA1B	0.87	0.705	0.151811
EIF3D	0.869	0.624	0.204815
DNAJB1	0.866	0.561	0.251037
TXN2	0.864	0.869	0.0609802
DDHD1	0.864	0.826	0.08302
NARF	0.864	0.8	0.09691
MRFAP1	0.863	0.868	0.0614803
ATP5B	0.861	0.516	0.28735
QTRT1	0.861	0.534	0.272459
TUBA1C	0.859	0.542	0.266001
P4HA1	0.857	0.783	0.106238
POMK	0.857	0.881	0.0550241
GSK3B	0.856	0.873	0.0589858
LYRM4	0.856	0.814	0.0893756
RCOR1	0.853	0.794	0.100179
RAB6C	0.852	0.83	0.0809219
GTF2F1	0.851	0.836	0.0777937
SMARCA4	0.851	0.788	0.103474
CDK4	0.849	0.762	0.118045
PGK1	0.849	0.855	0.0680339
KCTD6	0.846	0.764	0.116907
TMEM87A	0.846	0.532	0.274088
RHOG	0.845	0.891	0.0501223
EMC1	0.843	0.493	0.307153
HNRNPF	0.843	0.643	0.191789
THEM6	0.842	0.909	0.0414361
CDH2	0.841	0.726	0.139063
RBM12	0.838	0.85	0.0705811
ALG6	0.837	0.902	0.0447935
RHBDD2	0.837	0.898	0.0467237
MVB12A	0.836	0.785	0.10513
TMEM70	0.835	0.892	0.0496351
NPC1	0.83	0.752	0.123782
GSR	0.828	0.715	0.145694
SKA1	0.828	0.58	0.236572
TRIP13	0.826	0.758	0.120331
ADA	0.825	0.87	0.0604807
P0DP25	0.825	0.867	0.0619809
TMED10	0.825	0.459	0.338187
INTS12	0.824	0.743	0.129011
CLPX	0.823	0.533	0.273273
ENPP4	0.823	0.885	0.0530567
JUP	0.823	0.915	0.0385789
DDX20	0.822	0.658	0.181774
GDPD1	0.822	0.776	0.110138
CNDP2	0.82	0.879	0.0560111
PGAM1	0.82	0.898	0.0467237
2002-09-01	0.82	0.705	0.151811
MED23	0.815	0.852	0.0695604
PPME1	0.812	0.828	0.0819697
C14orf166	0.811	0.895	0.048177
DPM3	0.811	0.924	0.034328
PAFAH1B2	0.811	0.695	0.158015
FAM3C	0.81	0.571	0.243364
S100A7	0.81	0.896	0.047692
SCD	0.81	0.87	0.0604807
CACUL1	0.809	0.888	0.051587
MTFP1	0.808	0.915	0.0385789
THOC6	0.807	0.778	0.10902
IFT27	0.806	0.736	0.133122
ERICH1	0.805	0.872	0.0594835
RUVBL1	0.805	0.523	0.281498
MRPS21	0.804	0.907	0.0423927
C1QBP	0.803	0.735	0.133713
PTGES3	0.802	0.807	0.0931265
ISOC1	0.801	0.82	0.0861861
HPS6	0.8	0.804	0.094744
SPATA5L1	0.8	0.716	0.145087
MT-ATP8	0.799	0.898	0.0467237
PTTG1IP	0.798	0.867	0.0619809
CAMK1	0.797	0.786	0.104577
CFAP20	0.797	0.767	0.115205
CDC45	0.795	0.815	0.0888424
ASCC2	0.794	0.896	0.047692
SLC25A4	0.793	0.707	0.150581
EPHX1	0.792	0.724	0.140261
RBBP5	0.792	0.816	0.0883098
DSC1	0.791	0.923	0.0347983
SMU1	0.791	0.779	0.108463
BAG4	0.788	0.908	0.0419142
DHCR24	0.788	0.626	0.203426
PFN2	0.788	0.896	0.047692
PROCR	0.786	0.806	0.093665
ASB3	0.785	0.823	0.0846002
NOC4L	0.784	0.698	0.156145
PFN1	0.781	0.794	0.100179
U2AF1	0.78	0.834	0.0788339
POR	0.779	0.66	0.180456
EPPK1	0.777	0.85	0.0705811
UFSP2	0.777	0.564	0.248721
CPSF7	0.776	0.892	0.0496351
PKM	0.776	0.776	0.110138
TSSC1	0.775	0.9	0.0457575
CD47	0.774	0.698	0.156145
NDUFB7	0.774	0.881	0.0550241
TUBB3	0.774	0.866	0.0624821
NT5C3A	0.772	0.754	0.122629
SF3B6	0.771	0.867	0.0619809
RRAGA	0.77	0.854	0.0685421
ALDH1B1	0.766	0.678	0.16877
EIF4A2	0.766	0.908	0.0419142
PSMD10	0.766	0.91	0.0409586
RBM42	0.766	0.896	0.047692
ABCB7	0.764	0.716	0.145087
ATP1B3	0.764	0.697	0.156767
FOXC1	0.764	0.912	0.0400052
HLA-B	0.764	0.758	0.120331
MGST2	0.764	0.887	0.0520764
NEDD8	0.762	0.782	0.106793
ABCF3	0.761	0.773	0.111821
PGM1	0.761	0.897	0.0472076
NDUFA5	0.76	0.717	0.144481
ABCD3	0.759	0.536	0.270835
ATP6AP1	0.759	0.621	0.206908
ZNHIT6	0.759	0.902	0.0447935
ANKRD28	0.758	0.897	0.0472076
ADCK4	0.757	0.692	0.159894
EMC10	0.756	0.897	0.0472076
ISYNA1	0.756	0.81	0.091515
SAMM50	0.756	0.804	0.094744
ITGA6	0.755	0.883	0.0540393
MSI1	0.755	0.904	0.0438316
KPNA1	0.754	0.565	0.247952
CDS2	0.753	0.492	0.308035
PPT1	0.753	0.782	0.106793
PRKAB1	0.752	0.905	0.0433514
VAPA	0.752	0.617	0.209715
CTPS2	0.751	0.765	0.116339
EMC3	0.751	0.801	0.0963675
ANXA5	0.75	0.847	0.0721166
NOL6	0.75	0.93	0.0315171
NUP133	0.75	0.863	0.0639892
PDS5A	0.748	0.799	0.0974532
CTU2	0.746	0.726	0.139063
DYNLL2	0.746	0.924	0.034328
FLII	0.746	0.826	0.08302
HSPA8	0.746	0.642	0.192465
LRRC59	0.746	0.815	0.0888424
CNOT1	0.745	0.653	0.185087
INTS5	0.745	0.905	0.0433514
PDK2	0.745	0.908	0.0419142
TMEM65	0.744	0.864	0.0634863
CBWD1	0.743	0.816	0.0883098
HNRNPH1	0.743	0.584	0.233587
ANP32B	0.741	0.919	0.0366845
CASP6	0.741	0.779	0.108463
MRPL4	0.741	0.829	0.0814455
TXN	0.74	0.778	0.10902
EPDR1	0.74	0.822	0.0851282
LRPPRC	0.74	0.617	0.209715
TMOD3	0.739	0.878	0.0565055
CPT2	0.737	0.649	0.187755
RHOC	0.737	0.892	0.0496351
CCT2	0.736	0.747	0.126679
PRTFDC1	0.735	0.826	0.08302
MGAT1	0.734	0.753	0.123205
MIF	0.734	0.808	0.0925886
SCFD1	0.734	0.627	0.202732
CENPH	0.731	0.83	0.0809219
KIAA1671	0.731	0.901	0.0452752
FAM98A	0.73	0.838	0.076756
PIGU	0.729	0.66	0.180456
TUBB	0.729	0.765	0.116339
KDM1B	0.727	0.831	0.080399
RBFOX2	0.727	0.923	0.0347983
MCTS1	0.726	0.82	0.0861861
TM9SF4	0.726	0.86	0.0655015
ESYT2	0.725	0.687	0.163043
FLAD1	0.723	0.799	0.0974532
KRT18	0.723	0.897	0.0472076
NTPCR	0.723	0.91	0.0409586
CBR1	0.722	0.738	0.131944
PELP1	0.722	0.901	0.0452752
SCCPDH	0.721	0.775	0.110698
ZC3H7A	0.72	0.925	0.0338583
UBA3	0.719	0.848	0.0716041
SEL1L	0.718	0.918	0.0371573
AUP1	0.717	0.793	0.100727
CYFIP1	0.716	0.711	0.14813
FNTA	0.716	0.905	0.0433514
OLA1	0.715	0.891	0.0501223
MOCS2	0.714	0.828	0.0819697
NAPA	0.714	0.747	0.126679
NFKB1	0.714	0.876	0.0574959
SNRPC	0.713	0.916	0.0381045
NDE1	0.711	0.813	0.0899095
SLC25A24	0.711	0.865	0.0629839
HSD17B10	0.71	0.726	0.139063
TYMS	0.71	0.839	0.076238
NAT10	0.709	0.911	0.0404816
NDUFS8	0.708	0.68	0.167491
COMMD9	0.707	0.899	0.0462403
GSTM2	0.707	0.817	0.0877779
SQSTM1	0.707	0.874	0.0584886
PFDN4	0.705	0.889	0.0510982
SF3A3	0.705	0.778	0.10902
CTPS1	0.703	0.746	0.127261
MIS18A	0.702	0.817	0.0877779
ELMO2	0.7	0.796	0.0990869
C19orf52	0.699	0.879	0.0560111
ATP5A1	0.698	0.708	0.149967
CERS1	0.698	0.743	0.129011
SMAP1	0.698	0.753	0.123205
DDRGK1	0.696	0.81	0.091515
SLC25A6	0.696	0.58	0.236572
ORMDL1	0.694	0.92	0.0362122
APH1A	0.693	0.921	0.0357404
PVRL2	0.692	0.905	0.0433514
UBE2Q1	0.692	0.916	0.0381045
IRS4	0.691	0.685	0.164309
DCTPP1	0.689	0.875	0.0579919
SCFD2	0.689	0.839	0.076238
RGPD3	0.688	0.914	0.0390538
ARMC7	0.687	0.92	0.0362122
CRKL	0.687	0.794	0.100179
HDHD3	0.687	0.836	0.0777937
PSME1	0.687	0.715	0.145694
CEP97	0.685	0.909	0.0414361
NCDN	0.685	0.713	0.14691
MSI2	0.684	0.813	0.0899095
FAM96B	0.68	0.862	0.0644927
ECHDC1	0.679	0.919	0.0366845
LMAN2L	0.679	0.851	0.0700704
XRCC6	0.679	0.7	0.154902
DCP1A	0.678	0.873	0.0589858
SARS2	0.678	0.783	0.106238
ACTR1A	0.676	0.846	0.0726296
GAR1	0.676	0.897	0.0472076
EMD	0.674	0.724	0.140261
LETM1	0.674	0.796	0.0990869
NISCH	0.674	0.838	0.076756
RAF1	0.672	0.884	0.0535477
PIKFYVE	0.671	0.912	0.0400052
SELT	0.671	0.913	0.0395292
MRPS16	0.67	0.908	0.0419142
CKB	0.669	0.857	0.0670192
PPP6C	0.669	0.712	0.14752
ZMYM4	0.668	0.927	0.0329203
UBAC2	0.666	0.78	0.107905
DPYSL2	0.665	0.823	0.0846002
RAP1A	0.665	0.908	0.0419142
STX10	0.665	0.857	0.0670192
MGRN1	0.664	0.766	0.115771
NAA40	0.663	0.875	0.0579919
C2orf47	0.662	0.776	0.110138
DAD1	0.661	0.914	0.0390538
DNPEP	0.66	0.778	0.10902
PEX1	0.659	0.922	0.0352691
TM9SF3	0.659	0.79	0.102373
SNTB2	0.658	0.893	0.0491485
CHCHD4	0.657	0.917	0.0376307
COX7A2L	0.657	0.927	0.0329203
CCAR2	0.656	0.792	0.101275
RIPK2	0.656	0.743	0.129011
LRCH2	0.654	0.85	0.0705811
SYNJ2BP	0.654	0.853	0.069051
TUBB6	0.654	0.711	0.14813
MCM5	0.653	0.822	0.0851282
SLC25A13	0.653	0.743	0.129011
MRPL10	0.652	0.923	0.0347983
CYB5R3	0.649	0.827	0.0824945
WDR61	0.649	0.866	0.0624821
EIF3K	0.648	0.849	0.0710923
STX12	0.648	0.691	0.160522
TMLHE	0.648	0.847	0.0721166
ASB6	0.646	0.858	0.0665127
MTCH2	0.645	0.807	0.0931265
NR2F2	0.645	0.796	0.0990869
TBC1D31	0.645	0.905	0.0433514
HNRNPLL	0.644	0.901	0.0452752
PATZ1	0.644	0.882	0.0545314
GRPEL1	0.643	0.897	0.0472076
ENO1	0.642	0.786	0.104577
TBC1D15	0.642	0.667	0.175874
THOP1	0.642	0.755	0.122053
TUBB2A	0.642	0.746	0.127261
AARS	0.641	0.888	0.051587
CARM1	0.64	0.743	0.129011
MAPK1IP1L	0.64	0.917	0.0376307
UBE2I	0.639	0.923	0.0347983
ALG5	0.638	0.753	0.123205
EIF2B3	0.638	0.776	0.110138
NSUN5	0.637	0.854	0.0685421
CKAP4	0.636	0.702	0.153663
FASTKD5	0.636	0.811	0.0909791
ETHE1	0.635	0.884	0.0535477
GARS	0.635	0.819	0.0867161
ORC5	0.635	0.819	0.0867161
PCYOX1L	0.635	0.88	0.0555173
SFXN2	0.635	0.903	0.0443122
AKT3	0.634	0.913	0.0395292
KARS	0.633	0.755	0.122053
MTA2	0.633	0.726	0.139063
SDHB	0.633	0.826	0.08302
POLR3D	0.632	0.671	0.173277
ASCC3	0.63	0.791	0.101824
DDX51	0.63	0.904	0.0438316
PPA1	0.63	0.828	0.0819697
USP54	0.63	0.84	0.0757207
ORC6	0.628	0.864	0.0634863
TRMT112	0.627	0.854	0.0685421
ATG4B	0.626	0.86	0.0655015
CDC123	0.625	0.836	0.0777937
DUSP9	0.625	0.832	0.0798767
RTKN	0.625	0.909	0.0414361
MYBBP1A	0.623	0.88	0.0555173
NAP1L1	0.623	0.875	0.0579919
NNT	0.623	0.788	0.103474
ANKRD52	0.622	0.872	0.0594835
WARS	0.622	0.848	0.0716041
ADSS	0.62	0.842	0.0746879
EMC7	0.619	0.878	0.0565055
NDUFB9	0.618	0.885	0.0530567
PLIN3	0.618	0.816	0.0883098
GOT2	0.617	0.877	0.0570004
PON2	0.617	0.918	0.0371573
BCR	0.616	0.925	0.0338583
C5orf51	0.616	0.914	0.0390538
XPO6	0.616	0.927	0.0329203
MDH2	0.615	0.85	0.0705811
SERPINH1	0.615	0.807	0.0931265
HSPA5	0.611	0.794	0.100179
SEC23A	0.611	0.873	0.0589858
CCDC22	0.609	0.885	0.0530567
FDFT1	0.609	0.809	0.0920515
PFDN6	0.608	0.798	0.0979971
TUBB4B	0.607	0.736	0.133122
SCAMP3	0.606	0.741	0.130182
USP11	0.606	0.903	0.0443122
SLC30A6	0.604	0.872	0.0594835
GLA	0.604	0.919	0.0366845
APOA1BP	0.603	0.82	0.0861861
STX17	0.603	0.917	0.0376307
THOC1	0.603	0.862	0.0644927
GRWD1	0.602	0.801	0.0963675
CPOX	0.601	0.803	0.0952845
LYPLA2	0.601	0.909	0.0414361
PPP2R2A	0.601	0.779	0.108463
PTPMT1	0.601	0.853	0.069051
PPP2R1A	0.6	0.701	0.154282
POMGNT2	0.599	0.829	0.0814455
FAM193A	0.597	0.923	0.0347983
BCOR	0.595	0.863	0.0639892
FN3KRP	0.595	0.868	0.0614803
PTCD1	0.595	0.897	0.0472076
THOC3	0.594	0.788	0.103474
VPS13A	0.593	0.87	0.0604807
INO80C	0.592	0.849	0.0710923
CBS	0.59	0.814	0.0893756
CDC23	0.59	0.748	0.126098
NADK2	0.589	0.899	0.0462403
YPEL5	0.589	0.903	0.0443122
CELF1	0.587	0.825	0.0835461
HADHA	0.587	0.714	0.146302
ESF1	0.586	0.905	0.0433514
GMPS	0.586	0.815	0.0888424
MTAP	0.585	0.889	0.0510982
OTUB1	0.585	0.816	0.0883098
MAT2B	0.584	0.824	0.0840728
MGARP	0.583	0.884	0.0535477
ATP1A1	0.582	0.729	0.137272
TIMM50	0.582	0.795	0.0996329
LGMN	0.581	0.919	0.0366845
STX5	0.581	0.772	0.112383
VARS	0.58	0.862	0.0644927
ABHD14B	0.579	0.901	0.0452752
CDC42EP1	0.578	0.795	0.0996329
HAUS1	0.578	0.93	0.0315171
HDAC2	0.578	0.787	0.104025
MYD88	0.578	0.821	0.0856568
PRIM1	0.578	0.811	0.0909791
ZFPL1	0.575	0.896	0.047692
EIF3B	0.575	0.749	0.125518
FUCA2	0.575	0.855	0.0680339
TAMM41	0.574	0.792	0.101275
IKBKG	0.573	0.905	0.0433514
FIS1	0.572	0.892	0.0496351
HDAC8	0.572	0.873	0.0589858
TFB2M	0.572	0.875	0.0579919
PDE12	0.571	0.838	0.076756
SLC27A3	0.571	0.873	0.0589858
MRPL14	0.57	0.909	0.0414361
CCNH	0.569	0.852	0.0695604
NCLN	0.569	0.811	0.0909791
SUGP2	0.569	0.938	0.0277972
TMEM246	0.569	0.908	0.0419142
GFM1	0.567	0.874	0.0584886
PRIM2	0.567	0.805	0.0942041
PTPRU	0.567	0.897	0.0472076
ARL1	0.566	0.874	0.0584886
IAH1	0.566	0.882	0.0545314
QSOX2	0.566	0.918	0.0371573
ATP13A1	0.565	0.795	0.0996329
C2orf69	0.565	0.921	0.0357404
ITPA	0.564	0.884	0.0535477
SUN2	0.563	0.907	0.0423927
STAT1	0.562	0.907	0.0423927
ASNS	0.561	0.828	0.0819697
CIAO1	0.561	0.851	0.0700704
GGT7	0.561	0.916	0.0381045
ITPK1	0.561	0.853	0.069051
PAPSS1	0.561	0.912	0.0400052
ARFGEF1	0.56	0.821	0.0856568
CDK17	0.56	0.883	0.0540393
PPOX	0.559	0.791	0.101824
SYNCRIP	0.558	0.848	0.0716041
DDX18	0.557	0.911	0.0404816
ELAC2	0.557	0.838	0.076756
HSPD1	0.557	0.86	0.0655015
TMED1	0.557	0.786	0.104577
IPO4	0.556	0.802	0.0958256
MRPS33	0.556	0.893	0.0491485
NDUFS1	0.556	0.79	0.102373
NFU1	0.555	0.89	0.05061
TP53BP1	0.555	0.883	0.0540393
MCL1	0.554	0.872	0.0594835
SCLY	0.553	0.891	0.0501223
PDK1	0.552	0.874	0.0584886
PRDX5	0.552	0.883	0.0540393
FANCI	0.55	0.818	0.0872467
NUMA1	0.55	0.88	0.0555173
THOC2	0.55	0.839	0.076238
PSME3	0.549	0.86	0.0655015
MCCC2	0.548	0.868	0.0614803
AMFR	0.547	0.884	0.0535477
CCT4	0.547	0.821	0.0856568
CHPF	0.546	0.864	0.0634863
STAT3	0.546	0.913	0.0395292
ESYT1	0.545	0.795	0.0996329
TCP1	0.545	0.79	0.102373
IKBKB	0.544	0.903	0.0443122
MIS12	0.544	0.871	0.0599818
MRPS34	0.544	0.879	0.0560111
PDHA1	0.544	0.823	0.0846002
PLS3	0.544	0.873	0.0589858
RARS2	0.544	0.837	0.0772745
SARNP	0.543	0.861	0.0649968
UCHL5	0.543	0.865	0.0629839
ATP5L	0.542	0.914	0.0390538
BCS1L	0.542	0.847	0.0721166
FARSB	0.542	0.849	0.0710923
INA	0.542	0.894	0.0486625
CDK1	0.541	0.815	0.0888424
NDUFB4	0.541	0.926	0.033389
MRPL12	0.54	0.884	0.0535477
BOLA2	0.539	0.922	0.0352691
GTPBP4	0.537	0.917	0.0376307
HMGB1	0.536	0.902	0.0447935
IBA57	0.536	0.845	0.0731433
YKT6	0.536	0.901	0.0452752
DUT	0.535	0.841	0.075204
ERP29	0.534	0.867	0.0619809
FIBP	0.534	0.869	0.0609802
MED15	0.534	0.925	0.0338583
NELFCD	0.534	0.885	0.0530567
MRPL37	0.533	0.845	0.0731433
TBRG4	0.533	0.75	0.124939
ENY2	0.532	0.915	0.0385789
FAR1	0.532	0.841	0.075204
GTF3C4	0.531	0.818	0.0872467
NCAPD3	0.531	0.876	0.0574959
EIF4E2	0.53	0.842	0.0746879
MT-ATP6	0.53	0.861	0.0649968
PDCD2	0.53	0.872	0.0594835
PGRMC2	0.53	0.791	0.101824
SF3B3	0.53	0.787	0.104025
CAP1	0.529	0.89	0.05061
NDUFS3	0.529	0.856	0.0675262
SLC3A2	0.529	0.842	0.0746879
TFCP2	0.529	0.919	0.0366845
PSMF1	0.528	0.849	0.0710923
TMEM258	0.528	0.935	0.0291884
MAGOHB	0.527	0.889	0.0510982
SNAP23	0.527	0.909	0.0414361
AIMP2	0.526	0.842	0.0746879
PSMD4	0.524	0.854	0.0685421
PI4K2A	0.522	0.866	0.0624821
RHOT2	0.52	0.872	0.0594835
AKAP8	0.519	0.915	0.0385789
HSDL2	0.519	0.861	0.0649968
PRRC1	0.519	0.909	0.0414361
DSG2	0.518	0.89	0.05061
BSDC1	0.517	0.911	0.0404816
CS	0.515	0.878	0.0565055
TMEM167A	0.513	0.9	0.0457575
COX6C	0.513	0.891	0.0501223
MAP1B	0.513	0.876	0.0574959
NT5DC2	0.513	0.851	0.0700704
RBM39	0.513	0.832	0.0798767
TMED2	0.513	0.908	0.0419142
CDKN2A	0.512	0.925	0.0338583
EIF2B4	0.512	0.854	0.0685421
KRTCAP2	0.512	0.927	0.0329203
POLR2C	0.512	0.829	0.0814455
ALDH7A1	0.511	0.833	0.079355
TPRKB	0.51	0.877	0.0570004
KPNA3	0.51	0.871	0.0599818
PBDC1	0.509	0.851	0.0700704
RARS	0.509	0.817	0.0877779
COPA	0.507	0.784	0.105684
DNM1L	0.507	0.903	0.0443122
NUBP1	0.507	0.843	0.0741724
TIMM44	0.505	0.858	0.0665127
RAP2B	0.504	0.923	0.0347983
BID	0.503	0.923	0.0347983
WDR77	0.503	0.867	0.0619809
CANT1	0.502	0.93	0.0315171
COASY	0.502	0.882	0.0545314
MRPL40	0.502	0.927	0.0329203
POLR2G	0.502	0.936	0.0287242
VKORC1L1	0.502	0.881	0.0550241
DYNLRB1	0.501	0.925	0.0338583
NUDT5	0.501	0.88	0.0555173
SPTB	0.501	0.896	0.047692
TTC28	0.501	0.925	0.0338583
TMEM259	0.5	0.928	0.032452
NCSTN	0.499	0.853	0.069051
VAT1	0.499	0.873	0.0589858
DPM1	0.498	0.884	0.0535477
ACAT2	0.497	0.877	0.0570004
EEF1A1P5	0.497	0.874	0.0584886
GNB2	0.497	0.93	0.0315171
MRPS25	0.497	0.931	0.0310503
PTBP1	0.496	0.866	0.0624821
SF3B2	0.496	0.904	0.0438316
CKMT1A	0.495	0.883	0.0540393
NXF1	0.495	0.913	0.0395292
TARBP1	0.494	0.906	0.0428718
CDC73	0.492	0.87	0.0604807
EXOC7	0.492	0.863	0.0639892
RRM2	0.492	0.842	0.0746879
SDCBP	0.492	0.87	0.0604807
ARL13B	0.491	0.896	0.047692
MED27	0.491	0.915	0.0385789
RIPK1	0.49	0.872	0.0594835
WASF1	0.49	0.883	0.0540393
FUT8	0.489	0.907	0.0423927
ADCK3	0.489	0.859	0.0660068
ATP2A2	0.489	0.825	0.0835461
TMEM206	0.489	0.883	0.0540393
SMIM20	0.488	0.933	0.0301184
ATP5J	0.487	0.931	0.0310503
EIF4H	0.487	0.858	0.0665127
NSL1	0.487	0.919	0.0366845
PISD	0.487	0.913	0.0395292
ATP5C1	0.486	0.874	0.0584886
MPP1	0.486	0.843	0.0741724
SNAP47	0.486	0.916	0.0381045
FAM213A	0.485	0.93	0.0315171
TROVE2	0.485	0.879	0.0560111
2001-03-01	0.484	0.848	0.0716041
CST2	0.483	0.935	0.0291884
DCTN1	0.483	0.892	0.0496351
GCDH	0.483	0.906	0.0428718
GPN3	0.481	0.925	0.0338583
RPRD1B	0.481	0.839	0.076238
PABPC4	0.48	0.882	0.0545314
RPIA	0.479	0.866	0.0624821
TBL3	0.479	0.917	0.0376307
PPAPDC2	0.477	0.909	0.0414361
ATG3	0.476	0.857	0.0670192
CDKAL1	0.475	0.83	0.0809219
MZT2B	0.475	0.928	0.032452
VKORC1	0.475	0.93	0.0315171
DDB1	0.474	0.798	0.0979971
EMC2	0.474	0.842	0.0746879
BET1L	0.473	0.919	0.0366845
FAF2	0.472	0.837	0.0772745
NARS	0.471	0.904	0.0438316
NRAS	0.471	0.839	0.076238
ERO1L	0.467	0.866	0.0624821
GPI	0.467	0.882	0.0545314
MGAT2	0.467	0.88	0.0555173
ROMO1	0.467	0.929	0.0319843
UBL4A	0.467	0.927	0.0329203
ATP6V1H	0.464	0.828	0.0819697
CTNND1	0.464	0.92	0.0362122
PRDX4	0.464	0.889	0.0510982
NDUFS5	0.462	0.899	0.0462403
STK11IP	0.462	0.893	0.0491485
SLC7A1	0.461	0.884	0.0535477
PLOD1	0.46	0.857	0.0670192
SHMT2	0.46	0.855	0.0680339
SMN1	0.46	0.887	0.0520764
GFPT2	0.459	0.921	0.0357404
GMDS	0.459	0.877	0.0570004
OAT	0.458	0.894	0.0486625
ARV1	0.457	0.915	0.0385789
EDC3	0.457	0.825	0.0835461
POLR2B	0.457	0.863	0.0639892
PPAT	0.456	0.897	0.0472076
SORL1	0.456	0.928	0.032452
TOMM22	0.456	0.883	0.0540393
EXT2	0.455	0.914	0.0390538
POLE	0.455	0.873	0.0589858
BPTF	0.454	0.889	0.0510982
WDR41	0.454	0.921	0.0357404
ARPC4	0.452	0.883	0.0540393
SNRPB2	0.451	0.843	0.0741724
IARS	0.45	0.861	0.0649968
CLPTM1L	0.45	0.906	0.0428718
EIF2B2	0.449	0.841	0.075204
MAPK8	0.449	0.904	0.0438316
CAPZA2	0.448	0.875	0.0579919
PCBP2	0.448	0.848	0.0716041
CCT5	0.447	0.854	0.0685421
DDX6	0.447	0.831	0.080399
SCARB1	0.447	0.864	0.0634863
VRK2	0.447	0.911	0.0404816
ACADSB	0.446	0.922	0.0352691
FTO	0.446	0.907	0.0423927
SFXN4	0.446	0.87	0.0604807
NUP62	0.445	0.893	0.0491485
WNK1	0.445	0.88	0.0555173
AS3MT	0.444	0.893	0.0491485
PWP2	0.444	0.895	0.048177
RAB14	0.444	0.837	0.0772745
SLC27A2	0.443	0.896	0.047692
ACAA1	0.443	0.905	0.0433514
LAMTOR1	0.443	0.873	0.0589858
SRP54	0.443	0.848	0.0716041
TSN	0.443	0.931	0.0310503
MED17	0.442	0.897	0.0472076
ATP5F1	0.441	0.915	0.0385789
TRRAP	0.441	0.879	0.0560111
ATP6V1A	0.44	0.872	0.0594835
SFXN1	0.44	0.876	0.0574959
P4HB	0.438	0.889	0.0510982
AKR7A2	0.437	0.919	0.0366845
CHORDC1	0.437	0.91	0.0409586
S100A8	0.437	0.927	0.0329203
SIL1	0.437	0.892	0.0496351
ARPC3	0.436	0.917	0.0376307
MTPAP	0.436	0.847	0.0721166
CYP51A1	0.435	0.868	0.0614803
PFKFB3	0.435	0.89	0.05061
B3GALT6	0.434	0.903	0.0443122
ARPC2	0.434	0.899	0.0462403
BAP18	0.434	0.925	0.0338583
MRPL38	0.434	0.918	0.0371573
PRMT3	0.434	0.873	0.0589858
CAB39	0.433	0.909	0.0414361
RER1	0.433	0.885	0.0530567
SEC31A	0.433	0.917	0.0376307
CCT7	0.432	0.868	0.0614803
GTF3C5	0.432	0.85	0.0705811
SEC23IP	0.432	0.889	0.0510982
TMA16	0.432	0.934	0.0296531
ATP5H	0.431	0.891	0.0501223
EBP	0.431	0.883	0.0540393
DSG1	0.429	0.922	0.0352691
EXOSC8	0.429	0.916	0.0381045
FBXL18	0.429	0.932	0.0305841
HSPA12A	0.429	0.895	0.048177
PPP6R3	0.429	0.871	0.0599818
SAFB	0.429	0.925	0.0338583
SMNDC1	0.429	0.903	0.0443122
U2SURP	0.429	0.905	0.0433514
ECHS1	0.428	0.906	0.0428718
NDUFAF2	0.428	0.888	0.051587
TMCO1	0.427	0.917	0.0376307
APIP	0.426	0.907	0.0423927
RAB5A	0.426	0.923	0.0347983
GHDC	0.425	0.866	0.0624821
MRPL16	0.425	0.922	0.0352691
MRPL39	0.425	0.885	0.0530567
NUP43	0.425	0.881	0.0550241
LARS	0.424	0.882	0.0545314
PCNA	0.424	0.886	0.0525663
CALR	0.423	0.889	0.0510982
FKBP1A	0.423	0.934	0.0296531
PAICS	0.423	0.874	0.0584886
PCMT1	0.423	0.895	0.048177
RNF114	0.423	0.892	0.0496351
CARS	0.422	0.857	0.0670192
CUX2	0.422	0.899	0.0462403
SNRPA	0.422	0.929	0.0319843
MAPKAP1	0.421	0.889	0.0510982
SNAP29	0.421	0.894	0.0486625
CSTB	0.42	0.935	0.0291884
PCBP3	0.419	0.865	0.0629839
ARF4	0.417	0.914	0.0390538
ATP5I	0.417	0.937	0.0282604
DECR1	0.417	0.88	0.0555173
HDAC6	0.417	0.879	0.0560111
MORC3	0.417	0.927	0.0329203
SNX1	0.417	0.867	0.0619809
TIGAR	0.417	0.897	0.0472076
POLR3K	0.416	0.926	0.033389
WDR81	0.415	0.903	0.0443122
FAM188A	0.414	0.925	0.0338583
PPP2CA	0.414	0.882	0.0545314
SMIM4	0.414	0.932	0.0305841
FAM162A	0.413	0.907	0.0423927
LBR	0.413	0.887	0.0520764
NDUFV1	0.412	0.862	0.0644927
ATP6V1F	0.411	0.925	0.0338583
RAB43	0.411	0.924	0.034328
SPRYD7	0.411	0.917	0.0376307
XRCC3	0.411	0.89	0.05061
EARS2	0.41	0.848	0.0716041
RTCA	0.41	0.926	0.033389
ECI2	0.409	0.929	0.0319843
RPN1	0.409	0.865	0.0629839
PRKAR2A	0.408	0.875	0.0579919
TRIM33	0.408	0.92	0.0362122
WDR82	0.408	0.906	0.0428718
DNAJC19	0.407	0.934	0.0296531
GLG1	0.407	0.892	0.0496351
XPO5	0.407	0.849	0.0710923
NAMPT	0.405	0.848	0.0716041
QTRTD1	0.405	0.914	0.0390538
ACTR2	0.404	0.894	0.0486625
COMMD6	0.404	0.916	0.0381045
CHUK	0.403	0.91	0.0409586
EIF2B1	0.403	0.895	0.048177
LDHA	0.403	0.893	0.0491485
RECQL	0.403	0.849	0.0710923
TPD52L2	0.401	0.914	0.0390538
COPS6	0.4	0.889	0.0510982
COQ3	0.4	0.928	0.032452
NUDT16L1	0.4	0.921	0.0357404
COPE	0.399	0.888	0.051587
PYCR2	0.399	0.898	0.0467237
TAF9B	0.399	0.899	0.0462403
KIF2C	0.398	0.874	0.0584886
RBM10	0.398	0.931	0.0310503
GATAD2B	0.397	0.925	0.0338583
GBA	0.397	0.893	0.0491485
MAPK14	0.397	0.907	0.0423927
SLIRP	0.397	0.929	0.0319843
SMPD4	0.397	0.917	0.0376307
HYOU1	0.396	0.872	0.0594835
2009-09-01	0.395	0.884	0.0535477
ABCC1	0.394	0.932	0.0305841
COPS4	0.392	0.881	0.0550241
CYB5A	0.392	0.933	0.0301184
LGALS7	0.391	0.932	0.0305841
NCAPG	0.391	0.881	0.0550241
CCDC47	0.39	0.875	0.0579919
SET	0.389	0.918	0.0371573
SSRP1	0.389	0.913	0.0395292
KNTC1	0.388	0.893	0.0491485
VWA8	0.387	0.915	0.0385789
GEMIN4	0.386	0.894	0.0486625
EIF3C	0.385	0.902	0.0447935
RAB7A	0.385	0.882	0.0545314
UQCRC2	0.385	0.874	0.0584886
GAPDH	0.384	0.905	0.0433514
PGLS	0.383	0.931	0.0310503
TMEM30A	0.383	0.908	0.0419142
MDN1	0.382	0.896	0.047692
TCP11L1	0.381	0.924	0.034328
G6PD	0.38	0.869	0.0609802
NAF1	0.38	0.926	0.033389
STX18	0.38	0.918	0.0371573
CTH	0.379	0.891	0.0501223
OGDH	0.379	0.92	0.0362122
RIF1	0.379	0.877	0.0570004
CAPZA1	0.378	0.895	0.048177
PDCD2L	0.378	0.879	0.0560111
PPP1CA	0.378	0.903	0.0443122
USP7	0.378	0.893	0.0491485
DNAJC11	0.377	0.934	0.0296531
GNAS	0.377	0.884	0.0535477
MAGED1	0.377	0.927	0.0329203
MUL1	0.377	0.933	0.0301184
IQGAP3	0.376	0.898	0.0467237
CSNK2A1	0.375	0.911	0.0404816
ELP3	0.375	0.889	0.0510982
PDDC1	0.375	0.924	0.034328
TXNL1	0.375	0.892	0.0496351
VPS4A	0.375	0.882	0.0545314
POLD2	0.374	0.912	0.0400052
ATP6V1D	0.373	0.903	0.0443122
MGST3	0.373	0.913	0.0395292
SPR	0.373	0.918	0.0371573
ATL2	0.372	0.906	0.0428718
CCS	0.372	0.918	0.0371573
EIF3M	0.372	0.897	0.0472076
GSTP1	0.372	0.933	0.0301184
MRPS10	0.372	0.931	0.0310503
CCDC97	0.37	0.907	0.0423927
RPP25L	0.369	0.894	0.0486625
SLC25A22	0.369	0.912	0.0400052
MARS2	0.368	0.894	0.0486625
RPAP3	0.368	0.911	0.0404816
CETN2	0.366	0.935	0.0291884
PFDN1	0.366	0.929	0.0319843
CCT6A	0.365	0.885	0.0530567
PSME2	0.365	0.912	0.0400052
LSM12	0.364	0.933	0.0301184
DNM2	0.363	0.872	0.0594835
MARK2	0.361	0.932	0.0305841
PTPN13	0.361	0.934	0.0296531
TP53RK	0.361	0.931	0.0310503
PTK7	0.359	0.881	0.0550241
PDIA6	0.357	0.89	0.05061
RAVER1	0.357	0.88	0.0555173
DDHD2	0.356	0.926	0.033389
GLO1	0.356	0.911	0.0404816
VMA21	0.356	0.935	0.0291884
DNAJC13	0.354	0.912	0.0400052
FBXO22	0.354	0.891	0.0501223
LSS	0.354	0.895	0.048177
MYCBP	0.354	0.921	0.0357404
TUBGCP3	0.354	0.909	0.0414361
MIA3	0.352	0.893	0.0491485
KIAA0753	0.351	0.933	0.0301184
MRPL1	0.351	0.919	0.0366845
NSF	0.351	0.891	0.0501223
PDHB	0.351	0.868	0.0614803
PDHX	0.351	0.94	0.0268721
RPS26	0.351	0.921	0.0357404
PDAP1	0.35	0.927	0.0329203
PGM3	0.35	0.907	0.0423927
EEF1E1	0.349	0.884	0.0535477
RALA	0.349	0.907	0.0423927
TOMM40	0.349	0.901	0.0452752
ACP1	0.348	0.916	0.0381045
AK2	0.348	0.896	0.047692
HSPA14	0.348	0.899	0.0462403
MGEA5	0.348	0.922	0.0352691
PSMD6	0.348	0.908	0.0419142
DESI2	0.347	0.935	0.0291884
MRPL17	0.346	0.928	0.032452
RAB5C	0.346	0.873	0.0589858
UQCRC1	0.346	0.902	0.0447935
ATL3	0.345	0.9	0.0457575
UBE2L6	0.345	0.913	0.0395292
CDC37	0.343	0.889	0.0510982
GOPC	0.343	0.911	0.0404816
SCAMP1	0.343	0.897	0.0472076
GART	0.342	0.901	0.0452752
SACM1L	0.341	0.897	0.0472076
ATP5O	0.34	0.9	0.0457575
TXNDC17	0.34	0.927	0.0329203
GCFC2	0.339	0.935	0.0291884
MTPN	0.339	0.935	0.0291884
POLR1B	0.339	0.926	0.033389
EXOSC2	0.338	0.903	0.0443122
IQCB1	0.338	0.914	0.0390538
STOM	0.338	0.907	0.0423927
RPS10	0.337	0.919	0.0366845
UBLCP1	0.337	0.895	0.048177
EXTL3	0.336	0.934	0.0296531
LYSMD2	0.336	0.922	0.0352691
MRE11A	0.336	0.875	0.0579919
MSH6	0.336	0.91	0.0409586
NDUFA6	0.336	0.922	0.0352691
POLR1C	0.336	0.902	0.0447935
RING1	0.336	0.922	0.0352691
CA2	0.335	0.921	0.0357404
TSPYL1	0.335	0.9	0.0457575
XPO1	0.335	0.93	0.0315171
CCT3	0.334	0.894	0.0486625
HSPBP1	0.334	0.895	0.048177
PPA2	0.334	0.906	0.0428718
TPD52	0.334	0.905	0.0433514
C14orf1	0.333	0.915	0.0385789
NUDT21	0.333	0.892	0.0496351
DHX36	0.332	0.92	0.0362122
INTS6	0.332	0.93	0.0315171
BYSL	0.331	0.902	0.0447935
CYC1	0.331	0.893	0.0491485
RQCD1	0.331	0.908	0.0419142
ANAPC7	0.33	0.904	0.0438316
UBE2G2	0.33	0.906	0.0428718
CFL1	0.328	0.913	0.0395292
C2orf43	0.324	0.917	0.0376307
CST3	0.324	0.93	0.0315171
EIF4A1	0.324	0.913	0.0395292
PPP6R2	0.324	0.921	0.0357404
COA7	0.323	0.925	0.0338583
ECSIT	0.323	0.914	0.0390538
MRPL15	0.323	0.934	0.0296531
MRPS17	0.323	0.91	0.0409586
ATP6V1B2	0.322	0.899	0.0462403
RAB1A	0.322	0.919	0.0366845
TTC27	0.322	0.882	0.0545314
IDH3G	0.321	0.926	0.033389
TMEM38B	0.321	0.929	0.0319843
GTPBP1	0.32	0.923	0.0347983
GCLM	0.319	0.93	0.0315171
SLC16A1	0.318	0.888	0.051587
TCAF1	0.317	0.918	0.0371573
ATOX1	0.316	0.938	0.0277972
FAM21A	0.316	0.925	0.0338583
PUM1	0.316	0.927	0.0329203
UQCC1	0.316	0.922	0.0352691
BCL2L13	0.314	0.92	0.0362122
CTSA	0.312	0.935	0.0291884
PYCR1	0.312	0.897	0.0472076
UBR5	0.312	0.885	0.0530567
ACADVL	0.311	0.892	0.0496351
SMARCC2	0.311	0.924	0.034328
CWC27	0.31	0.923	0.0347983
CSNK2A2	0.309	0.912	0.0400052
DHX40	0.309	0.93	0.0315171
GRB2	0.309	0.927	0.0329203
BSG	0.308	0.902	0.0447935
TRAPPC4	0.308	0.914	0.0390538
PCYOX1	0.307	0.901	0.0452752
RBM8A	0.306	0.91	0.0409586
ACTN1	0.305	0.936	0.0287242
PRMT5	0.305	0.888	0.051587
TMEM192	0.305	0.922	0.0352691
CCDC77	0.304	0.91	0.0409586
SH3GL1	0.304	0.91	0.0409586
TRAPPC2L	0.303	0.924	0.034328
HSPH1	0.302	0.925	0.0338583
TAGLN2	0.302	0.92	0.0362122
CSNK1E	0.301	0.916	0.0381045
MLLT4	0.301	0.938	0.0277972
MRPL18	0.301	0.915	0.0385789
SAMD4B	0.3	0.93	0.0315171
AMMECR1	0.299	0.937	0.0282604
EXOC8	0.299	0.919	0.0366845
VPS13C	0.299	0.911	0.0404816
KDELR1	0.298	0.922	0.0352691
RPL37A	0.298	0.933	0.0301184
COQ9	0.297	0.92	0.0362122
NUTF2	0.297	0.933	0.0301184
VTA1	0.297	0.917	0.0376307
CAND1	0.296	0.91	0.0409586
SRM	0.296	0.924	0.034328
TPM4	0.296	0.935	0.0291884
HMGCL	0.295	0.924	0.034328
IGSF3	0.295	0.939	0.0273344
NDUFS6	0.294	0.916	0.0381045
NUP160	0.294	0.919	0.0366845
RAP2C	0.294	0.912	0.0400052
ACADM	0.293	0.91	0.0409586
C6orf47	0.293	0.921	0.0357404
TIMM22	0.293	0.929	0.0319843
LEPREL2	0.292	0.903	0.0443122
NDUFA13	0.292	0.918	0.0371573
TMED7	0.292	0.924	0.034328
BCAT1	0.29	0.904	0.0438316
KCTD12	0.29	0.906	0.0428718
GLB1	0.289	0.915	0.0385789
CHD8	0.288	0.932	0.0305841
DBR1	0.288	0.924	0.034328
MPP6	0.288	0.924	0.034328
NOMO2	0.288	0.895	0.048177
C19orf43	0.287	0.938	0.0277972
C3orf58	0.287	0.934	0.0296531
FKBP8	0.286	0.904	0.0438316
PRKAR1A	0.286	0.894	0.0486625
SCAMP2	0.286	0.925	0.0338583
TMEM126B	0.286	0.931	0.0310503
UHRF1	0.286	0.929	0.0319843
ACAT1	0.285	0.899	0.0462403
CNP	0.285	0.921	0.0357404
ILF2	0.284	0.926	0.033389
MRPS30	0.284	0.936	0.0287242
RAB9A	0.284	0.926	0.033389
WASF2	0.284	0.921	0.0357404
CHP1	0.283	0.91	0.0409586
GMNN	0.283	0.929	0.0319843
LSG1	0.283	0.933	0.0301184
ATP6V1C1	0.282	0.937	0.0282604
NDUFV2	0.282	0.911	0.0404816
NSDHL	0.282	0.904	0.0438316
ABHD12	0.281	0.905	0.0433514
FKBP10	0.281	0.935	0.0291884
SPTLC2	0.28	0.916	0.0381045
EMC6	0.279	0.94	0.0268721
HNRNPUL2	0.279	0.927	0.0329203
TK1	0.279	0.921	0.0357404
ALG1	0.278	0.924	0.034328
RELA	0.278	0.918	0.0371573
UQCRFS1	0.278	0.915	0.0385789
VAMP8	0.278	0.937	0.0282604
NDNF	0.277	0.935	0.0291884
ARHGEF12	0.276	0.928	0.032452
ASH2L	0.276	0.935	0.0291884
TBC1D13	0.275	0.935	0.0291884
C7orf55	0.274	0.937	0.0282604
MRPL55	0.274	0.933	0.0301184
TBL1XR1	0.273	0.894	0.0486625
GLUD1	0.272	0.899	0.0462403
RAB4A	0.271	0.909	0.0414361
LAMC1	0.27	0.928	0.032452
MCMBP	0.268	0.913	0.0395292
APOO	0.267	0.928	0.032452
EXOC2	0.267	0.928	0.032452
MPG	0.267	0.919	0.0366845
DAP3	0.266	0.906	0.0428718
MRPL41	0.265	0.92	0.0362122
ASPH	0.264	0.903	0.0443122
QRICH1	0.264	0.919	0.0366845
RUVBL2	0.264	0.908	0.0419142
MRPL24	0.263	0.929	0.0319843
PRAF2	0.263	0.933	0.0301184
PROSC	0.263	0.918	0.0371573
PTRH2	0.262	0.922	0.0352691
CUTA	0.261	0.935	0.0291884
SIRT3	0.261	0.929	0.0319843
VDAC1	0.261	0.91	0.0409586
MED12	0.259	0.934	0.0296531
MRPS7	0.259	0.92	0.0362122
NFS1	0.259	0.929	0.0319843
SLC25A5	0.259	0.905	0.0433514
TMED4	0.259	0.93	0.0315171
CDK5	0.258	0.913	0.0395292
ACTB	0.257	0.914	0.0390538
COA3	0.257	0.938	0.0277972
SLC25A10	0.257	0.904	0.0438316
AMOT	0.256	0.917	0.0376307
ASNA1	0.256	0.914	0.0390538
ATP2C1	0.256	0.923	0.0347983
B3GAT3	0.255	0.923	0.0347983
CPSF3	0.254	0.924	0.034328
EIF3F	0.254	0.909	0.0414361
SDK2	0.254	0.919	0.0366845
TOR1A	0.254	0.923	0.0347983
PDIA4	0.253	0.92	0.0362122
DNAJA1	0.252	0.915	0.0385789
KPNA2	0.252	0.9	0.0457575
MAP7D3	0.252	0.931	0.0310503
ACTL6A	0.251	0.929	0.0319843
ACTR3	0.251	0.916	0.0381045
AIMP1	0.251	0.917	0.0376307
CASP2	0.251	0.935	0.0291884
NAP1L4	0.251	0.932	0.0305841
RACGAP1	0.251	0.933	0.0301184
SOGA1	0.251	0.931	0.0310503
PPIA	0.25	0.924	0.034328
SLC25A11	0.249	0.914	0.0390538
YRDC	0.249	0.929	0.0319843
TSEN34	0.248	0.933	0.0301184
ADRM1	0.247	0.921	0.0357404
CNNM3	0.247	0.936	0.0287242
PRDX3	0.247	0.918	0.0371573
SDR39U1	0.247	0.928	0.032452
AZGP1	0.246	0.937	0.0282604
NOL7	0.246	0.939	0.0273344
SRRD	0.246	0.935	0.0291884
ARMC8	0.245	0.916	0.0381045
HSD17B12	0.245	0.908	0.0419142
PSMA2	0.245	0.925	0.0338583
DNAJB6	0.244	0.907	0.0423927
RAB39B	0.244	0.919	0.0366845
PUF60	0.244	0.909	0.0414361
GSTM3	0.243	0.92	0.0362122
RPRD1A	0.243	0.917	0.0376307
TIMM13	0.243	0.941	0.0264104
JAGN1	0.242	0.917	0.0376307
NCKAP1	0.241	0.918	0.0371573
NDUFB5	0.241	0.932	0.0305841
RAB32	0.241	0.933	0.0301184
RPLP1	0.241	0.929	0.0319843
DARS	0.24	0.913	0.0395292
EXOSC1	0.24	0.936	0.0287242
CSNK1D	0.239	0.927	0.0329203
HCFC1	0.239	0.91	0.0409586
CD2AP	0.238	0.916	0.0381045
CLNS1A	0.238	0.922	0.0352691
COPG2	0.238	0.937	0.0282604
CUX1	0.238	0.926	0.033389
ACSL1	0.236	0.914	0.0390538
FAM192A	0.236	0.934	0.0296531
TM9SF1	0.236	0.939	0.0273344
TTC1	0.236	0.919	0.0366845
DRG1	0.235	0.923	0.0347983
EEF1B2	0.234	0.923	0.0347983
PLD3	0.234	0.921	0.0357404
UBR7	0.234	0.939	0.0273344
BTAF1	0.233	0.929	0.0319843
CCT8	0.233	0.919	0.0366845
HIP1R	0.233	0.936	0.0287242
PRKDC	0.233	0.916	0.0381045
RABGGTB	0.233	0.92	0.0362122
SIX1	0.232	0.929	0.0319843
CSK	0.232	0.919	0.0366845
SMC2	0.232	0.92	0.0362122
CDK6	0.231	0.93	0.0315171
CHEK1	0.231	0.913	0.0395292
GGA2	0.231	0.929	0.0319843
GTF2H2C	0.231	0.933	0.0301184
RBBP4	0.231	0.909	0.0414361
UBE2M	0.23	0.933	0.0301184
SH3GLB1	0.229	0.924	0.034328
SUCLG2	0.229	0.927	0.0329203
UBXN1	0.228	0.922	0.0352691
CCDC51	0.227	0.929	0.0319843
HNRNPAB	0.227	0.934	0.0296531
AAR2	0.226	0.923	0.0347983
HPRT1	0.226	0.923	0.0347983
KIF2A	0.226	0.932	0.0305841
MAP1S	0.226	0.937	0.0282604
JAM3	0.225	0.933	0.0301184
SF3B1	0.225	0.908	0.0419142
ABHD10	0.224	0.935	0.0291884
HNRNPL	0.224	0.923	0.0347983
PLK1	0.224	0.923	0.0347983
SLC2A1	0.223	0.94	0.0268721
TSR1	0.223	0.932	0.0305841
C11orf73	0.222	0.93	0.0315171
RPS21	0.222	0.936	0.0287242
VPS37B	0.222	0.931	0.0310503
TLL2	0.221	0.922	0.0352691
AP3M1	0.221	0.918	0.0371573
GALNT2	0.22	0.914	0.0390538
NUBP2	0.22	0.919	0.0366845
UBE2O	0.22	0.93	0.0315171
NOP14	0.219	0.937	0.0282604
SLC27A4	0.219	0.92	0.0362122
TMX1	0.219	0.923	0.0347983
VPS28	0.219	0.934	0.0296531
KDM1A	0.218	0.935	0.0291884
CCNDBP1	0.217	0.924	0.034328
RPP40	0.217	0.924	0.034328
NRBP1	0.216	0.937	0.0282604
PDCD6	0.216	0.921	0.0357404
KIF23	0.215	0.938	0.0277972
AAGAB	0.214	0.936	0.0287242
DHRS13	0.214	0.937	0.0282604
MRPS9	0.214	0.919	0.0366845
STOML2	0.214	0.917	0.0376307
TUFM	0.214	0.925	0.0338583
ZNF207	0.213	0.931	0.0310503
TMPO	0.212	0.917	0.0376307
ARL6IP1	0.211	0.932	0.0305841
CALU	0.211	0.93	0.0315171
ATP5EP2	0.21	0.939	0.0273344
RSU1	0.21	0.924	0.034328
ETFA	0.209	0.929	0.0319843
ACSL3	0.208	0.923	0.0347983
NXN	0.208	0.927	0.0329203
ZW10	0.208	0.934	0.0296531
DNAJB11	0.205	0.923	0.0347983
USO1	0.204	0.92	0.0362122
EDEM3	0.204	0.935	0.0291884
SEC61B	0.204	0.941	0.0264104
CAMK2G	0.203	0.933	0.0301184
EFTUD2	0.203	0.932	0.0305841
TMEM43	0.203	0.922	0.0352691
PSMG1	0.202	0.923	0.0347983
PYCRL	0.202	0.94	0.0268721
RHOT1	0.202	0.926	0.033389
AIP	0.201	0.924	0.034328
CDC27	0.2	0.935	0.0291884
IMPDH2	0.2	0.924	0.034328
STX4	0.2	0.935	0.0291884
ALKBH4	0.199	0.928	0.032452
DGCR14	0.199	0.931	0.0310503
ENPP1	0.199	0.933	0.0301184
PRPF31	0.198	0.929	0.0319843
STXBP3	0.198	0.922	0.0352691
MTIF2	0.197	0.938	0.0277972
CEP350	0.195	0.927	0.0329203
MRPS2	0.195	0.935	0.0291884
DDOST	0.194	0.93	0.0315171
HECTD1	0.194	0.928	0.032452
NRD1	0.194	0.937	0.0282604
NHLRC2	0.193	0.931	0.0310503
GNB1	0.192	0.924	0.034328
LRRC8A	0.192	0.937	0.0282604
ARMC6	0.191	0.925	0.0338583
NDUFB10	0.191	0.931	0.0310503
VPS37A	0.191	0.927	0.0329203
DPYSL5	0.19	0.928	0.032452
RNF219	0.19	0.939	0.0273344
RPF2	0.19	0.937	0.0282604
BIRC6	0.189	0.927	0.0329203
DDX39B	0.188	0.92	0.0362122
VDAC2	0.188	0.924	0.034328
CKAP5	0.187	0.919	0.0366845
SSR4	0.187	0.929	0.0319843
SSSCA1	0.186	0.927	0.0329203
VTI1B	0.185	0.937	0.0282604
HSPE1	0.185	0.938	0.0277972
STIP1	0.185	0.933	0.0301184
WDR45	0.185	0.933	0.0301184
COX5A	0.184	0.935	0.0291884
MTOR	0.184	0.921	0.0357404
NDUFS2	0.184	0.931	0.0310503
RAB18	0.184	0.93	0.0315171
PRKAR2B	0.183	0.937	0.0282604
PPCDC	0.183	0.94	0.0268721
GADD45GIP1	0.182	0.929	0.0319843
SLC35F2	0.182	0.936	0.0287242
TMEM201	0.181	0.939	0.0273344
CAPZB	0.181	0.929	0.0319843
PCBP1	0.181	0.924	0.034328
PNMA1	0.181	0.937	0.0282604
REXO4	0.181	0.938	0.0277972
ZC3HAV1L	0.181	0.925	0.0338583
HSPA4	0.179	0.934	0.0296531
NELFB	0.179	0.923	0.0347983
TRMT2A	0.179	0.929	0.0319843
SNRPD1	0.178	0.932	0.0305841
GDI1	0.177	0.93	0.0315171
GOLIM4	0.177	0.94	0.0268721
DIAPH1	0.175	0.941	0.0264104
RFC5	0.175	0.927	0.0329203
HMOX2	0.174	0.925	0.0338583
MRPS23	0.174	0.923	0.0347983
SERPINB1	0.174	0.938	0.0277972
TRAF6	0.174	0.935	0.0291884
PSMA5	0.172	0.925	0.0338583
UMPS	0.172	0.924	0.034328
PCNT	0.17	0.929	0.0319843
EEF1G	0.169	0.93	0.0315171
USMG5	0.169	0.94	0.0268721
DLST	0.168	0.928	0.032452
DYNC1LI1	0.168	0.932	0.0305841
SOD1	0.168	0.931	0.0310503
VAMP7	0.167	0.933	0.0301184
WDR5	0.167	0.928	0.032452
MYCBP2	0.166	0.936	0.0287242
TMEM11	0.166	0.938	0.0277972
ATP6V1G1	0.165	0.941	0.0264104
CHCHD1	0.165	0.938	0.0277972
UTRN	0.165	0.941	0.0264104
CIRH1A	0.164	0.94	0.0268721
GLOD4	0.164	0.932	0.0305841
PRDX2	0.164	0.928	0.032452
RPS15A	0.164	0.94	0.0268721
ACTR5	0.163	0.937	0.0282604
HNRNPUL1	0.161	0.937	0.0282604
LMAN1	0.161	0.928	0.032452
STRAP	0.161	0.922	0.0352691
AHCY	0.16	0.931	0.0310503
SUCLG1	0.16	0.928	0.032452
UEVLD	0.159	0.937	0.0282604
ANKHD1	0.159	0.932	0.0305841
TMX3	0.159	0.933	0.0301184
DHRS7	0.158	0.933	0.0301184
ODF2L	0.157	0.942	0.0259491
DECR2	0.156	0.934	0.0296531
NUDCD3	0.156	0.941	0.0264104
POLE3	0.156	0.929	0.0319843
GET4	0.155	0.93	0.0315171
HNRNPA0	0.155	0.937	0.0282604
KIAA0196	0.154	0.937	0.0282604
DYNC2H1	0.153	0.932	0.0305841
PRPF39	0.153	0.934	0.0296531
RAE1	0.153	0.934	0.0296531
SSR1	0.153	0.933	0.0301184
TFRC	0.153	0.935	0.0291884
L2HGDH	0.152	0.924	0.034328
SACS	0.152	0.936	0.0287242
TRAPPC3	0.151	0.939	0.0273344
GFPT1	0.15	0.933	0.0301184
PITHD1	0.149	0.937	0.0282604
C8orf59	0.148	0.937	0.0282604
EIF2S3	0.148	0.93	0.0315171
MRI1	0.148	0.928	0.032452
GAPVD1	0.147	0.934	0.0296531
CDK2	0.146	0.929	0.0319843
ERGIC1	0.146	0.934	0.0296531
EXOSC9	0.146	0.93	0.0315171
HLA-C	0.146	0.929	0.0319843
HSPA13	0.146	0.934	0.0296531
NUBPL	0.144	0.94	0.0268721
CTSD	0.143	0.935	0.0291884
ACBD3	0.142	0.93	0.0315171
RPL10A	0.142	0.94	0.0268721
RTN4	0.142	0.931	0.0310503
SRPR	0.142	0.93	0.0315171
UBE2L3	0.142	0.937	0.0282604
MSMO1	0.141	0.942	0.0259491
PEPD	0.14	0.931	0.0310503
FAM207A	0.139	0.936	0.0287242
MRPS6	0.139	0.941	0.0264104
PSMC3	0.139	0.929	0.0319843
UPRT	0.139	0.939	0.0273344
KLHL9	0.138	0.942	0.0259491
SLC12A2	0.138	0.938	0.0277972
GLRX3	0.137	0.929	0.0319843
MACF1	0.137	0.935	0.0291884
RAD50	0.137	0.938	0.0277972
AFG3L2	0.136	0.934	0.0296531
CHKA	0.136	0.934	0.0296531
RPS27L	0.136	0.94	0.0268721
SUPT16H	0.136	0.937	0.0282604
AGPS	0.134	0.928	0.032452
MAPK1	0.134	0.935	0.0291884
PSMB2	0.134	0.931	0.0310503
YWHAB	0.134	0.937	0.0282604
GLUL	0.133	0.937	0.0282604
HIST1H2AA	0.133	0.943	0.0254883
GNAI3	0.132	0.937	0.0282604
TBC1D7	0.132	0.932	0.0305841
GRHPR	0.13	0.938	0.0277972
MAN2A1	0.13	0.937	0.0282604
TUBG1	0.13	0.934	0.0296531
XPOT	0.13	0.939	0.0273344
SDS	0.129	0.944	0.025028
SRR	0.128	0.935	0.0291884
DENR	0.127	0.942	0.0259491
PABPC1	0.127	0.936	0.0287242
SURF6	0.127	0.944	0.025028
SHCBP1	0.124	0.936	0.0287242
CPD	0.123	0.937	0.0282604
GTF2I	0.123	0.937	0.0282604
MRPL44	0.121	0.934	0.0296531
NEU1	0.121	0.936	0.0287242
SNAPIN	0.121	0.942	0.0259491
NOC2L	0.12	0.937	0.0282604
RANGAP1	0.12	0.93	0.0315171
VPS33A	0.12	0.935	0.0291884
HAT1	0.118	0.934	0.0296531
HDAC1	0.116	0.935	0.0291884
MT-CO2	0.116	0.938	0.0277972
PSMD1	0.116	0.942	0.0259491
GNL3L	0.115	0.934	0.0296531
GFM2	0.114	0.94	0.0268721
IMP4	0.114	0.939	0.0273344
MRPL13	0.114	0.942	0.0259491
TIMM17A	0.114	0.941	0.0264104
MTX1	0.113	0.937	0.0282604
P0DPB6	0.113	0.941	0.0264104
ADI1	0.112	0.941	0.0264104
ALDH3A2	0.111	0.934	0.0296531
DDX49	0.111	0.941	0.0264104
SHPK	0.111	0.939	0.0273344
TKT	0.111	0.936	0.0287242
RCN1	0.11	0.939	0.0273344
ALDH2	0.109	0.933	0.0301184
AP2B1	0.109	0.943	0.0254883
CRTAP	0.108	0.942	0.0259491
ZNF35	0.107	0.943	0.0254883
ATP1B1	0.107	0.935	0.0291884
IKBIP	0.107	0.941	0.0264104
MRPL3	0.107	0.941	0.0264104
SLC7A5	0.107	0.936	0.0287242
EMC4	0.106	0.942	0.0259491
UCHL1	0.106	0.942	0.0259491
GOLGA2	0.105	0.936	0.0287242
KLC1	0.105	0.935	0.0291884
SNRPD3	0.105	0.939	0.0273344
STXBP4	0.105	0.939	0.0273344
ATP2B4	0.102	0.943	0.0254883
LPHN2	0.102	0.943	0.0254883
SYAP1	0.102	0.933	0.0301184
ALDH1A2	0.101	0.943	0.0254883
FUBP3	0.0982	0.938	0.0277972
SNRPA1	0.0975	0.937	0.0282604
EDC4	0.0973	0.94	0.0268721
MRPL53	0.0973	0.942	0.0259491
TIMM23	0.097	0.944	0.025028
TRMT10C	0.097	0.937	0.0282604
AMBRA1	0.0969	0.942	0.0259491
PSMC1	0.0967	0.937	0.0282604
OXA1L	0.0957	0.94	0.0268721
USP10	0.0957	0.943	0.0254883
LPCAT1	0.0956	0.937	0.0282604
TBC1D9B	0.0955	0.94	0.0268721
PRDX6	0.0948	0.936	0.0287242
PAPSS2	0.0944	0.938	0.0277972
RAB3D	0.0944	0.938	0.0277972
NDUFA8	0.0937	0.943	0.0254883
PEBP1	0.093	0.938	0.0277972
SLC38A1	0.0922	0.939	0.0273344
RAB8A	0.092	0.937	0.0282604
CAD	0.0919	0.935	0.0291884
TARS2	0.0917	0.939	0.0273344
SMAP	0.0912	0.94	0.0268721
HEATR1	0.0909	0.941	0.0264104
KPNA6	0.0905	0.939	0.0273344
DHX33	0.0898	0.944	0.025028
CHERP	0.0897	0.937	0.0282604
TSEN54	0.0896	0.942	0.0259491
COMMD3	0.0895	0.94	0.0268721
SRXN1	0.0884	0.942	0.0259491
HAUS2	0.0883	0.944	0.025028
PKN1	0.0877	0.942	0.0259491
PLBD2	0.0873	0.942	0.0259491
CCNB1	0.0872	0.94	0.0268721
MLLT11	0.0872	0.943	0.0254883
VAC14	0.0869	0.944	0.025028
HDAC10	0.0867	0.941	0.0264104
MCM3AP	0.0867	0.943	0.0254883
MRPL46	0.085	0.942	0.0259491
DTWD2	0.0847	0.943	0.0254883
MRPL49	0.0843	0.942	0.0259491
CTNNBL1	0.0833	0.942	0.0259491
RBPJ	0.0822	0.937	0.0282604
BLOC1S1	0.082	0.944	0.025028
ATP6AP2	0.0819	0.938	0.0277972
KIF13B	0.081	0.937	0.0282604
DHCR7	0.0804	0.939	0.0273344
PGP	0.0797	0.939	0.0273344
SENP3	0.0792	0.942	0.0259491
ERP44	0.0774	0.94	0.0268721
PTGES2	0.0772	0.937	0.0282604
TRAP1	0.0769	0.941	0.0264104
DYNC1H1	0.0768	0.939	0.0273344
EIF3A	0.0766	0.941	0.0264104
NEDD1	0.0765	0.942	0.0259491
RAD23A	0.0759	0.942	0.0259491
ZCCHC3	0.0759	0.942	0.0259491
WDR36	0.0756	0.943	0.0254883
SKIV2L	0.0741	0.944	0.025028
HUWE1	0.0736	0.94	0.0268721
TNPO3	0.0736	0.942	0.0259491
TMEM33	0.0731	0.94	0.0268721
RAB21	0.073	0.944	0.025028
PSMD12	0.0728	0.939	0.0273344
ARL2	0.0723	0.942	0.0259491
IDE	0.0723	0.944	0.025028
ABI1	0.0719	0.939	0.0273344
FARSA	0.0717	0.939	0.0273344
METTL2A	0.0712	0.943	0.0254883
SPC25	0.0709	0.943	0.0254883
TRIM26	0.0709	0.943	0.0254883
ILK	0.0702	0.941	0.0264104
GOLM1	0.07	0.94	0.0268721
TUBA4A	0.07	0.943	0.0254883
HINT3	0.0696	0.943	0.0254883
FECH	0.0695	0.94	0.0268721
VDAC3	0.0693	0.94	0.0268721
CTR9	0.069	0.943	0.0254883
WAPAL	0.0687	0.943	0.0254883
TRAPPC6B	0.0674	0.941	0.0264104
INTS8	0.0671	0.942	0.0259491
RAB11B	0.0671	0.942	0.0259491
PARS2	0.067	0.939	0.0273344
TOMM70A	0.0666	0.94	0.0268721
ATAD1	0.0657	0.942	0.0259491
PSMD14	0.0643	0.94	0.0268721
EIF4EBP1	0.0634	0.944	0.025028
KCT2	0.062	0.942	0.0259491
MLEC	0.0609	0.941	0.0264104
DPCD	0.0608	0.94	0.0268721
THADA	0.0605	0.943	0.0254883
DDX31	0.0601	0.944	0.025028
PRPF19	0.06	0.941	0.0264104
KIAA1468	0.0594	0.943	0.0254883
PEX3	0.0589	0.941	0.0264104
LDHB	0.0585	0.941	0.0264104
GPX8	0.0582	0.942	0.0259491
ALDH9A1	0.0576	0.942	0.0259491
TFB1M	0.057	0.945	0.0245682
PSMC6	0.0561	0.94	0.0268721
NARFL	0.0551	0.941	0.0264104
COX4I1	0.0542	0.944	0.025028
ALAS1	0.0538	0.941	0.0264104
IMPDH1	0.0537	0.943	0.0254883
RAB1B	0.0537	0.94	0.0268721
DIABLO	0.0535	0.944	0.025028
ETF1	0.0521	0.942	0.0259491
G3BP1	0.0515	0.944	0.025028
FAM120B	0.0503	0.944	0.025028
COPB1	0.0502	0.944	0.025028
UBE2N	0.0488	0.943	0.0254883
GDI2	0.0475	0.941	0.0264104
ELOVL1	0.0474	0.945	0.0245682
CACYBP	0.0472	0.942	0.0259491
PFKM	0.0464	0.944	0.025028
PSMD11	0.0456	0.943	0.0254883
SAMHD1	0.0449	0.942	0.0259491
FLCN	0.0439	0.943	0.0254883
[truncated: 1,719 more rows]
